# Supplementary material for: A small molecule produced by Lactobacillus species blocks Candida albicans filamentation by inhibiting a DYRK1-family kinase
Source: Nat Commun. 2021 Oct 22;12:6151. doi: 10.1038/s41467-021-26390-w (PMC8536679; doi:10.1038/s41467-021-26390-w)
Supplement: Supplementary file 3 — Source Data [file 41467_2021_26390_MOESM3_ESM.xlsx]

## Sheet: Figure 1b
Fig. 1b: Relative GFP expression in pHWP1-GFP strain in response to Lactobacillus-conditioned medium.
	Condition	% Total Population P1	P1 Mean Fluorscence Intensity	P1 Median Fluorescence Intensity
	0% Lactobacillus-conditioned medium	0.8898	783502	706410
	30% Lactobacillus-conditioned medium	0.9297	35325.5	8016

## Sheet: Figure 2c
Fig. 2c: Detection of 1-acetyl-beta-carboline in the conditioned medium of Lactobacillus strains and E. coli measured as cps (intensity).
Retention Time (mins)	L.reuteri	E.coli	L.rhamnosus (R0011)	L.helveticus (R0052)	L.casei (HA108)	L.rhamnosus (HA111)	L.rhamnosus (HA114)	L.brevis (HA112)	L.reuteri (HA118)	L.plantarum (HA119)	1-ABC
0.026	56	0	7	12	12	12	1	0	20	3	0.84
0.027	56	0	7	11	12	12	1	0	20	3	0.84
0.029	57	0	7	11	12	11	1	0	19	3	0.86
0.031	58	0	7	11	12	11	1	0	19	4	0.86
0.033	57	0	7	11	12	11	1	0	20	3	0.84
0.035	59	0	7	11	12	11	1	0	19	4	0.86
0.037	62	0	7	11	12	10	2	0	18	4	0.86
0.039	65	0	8	10	12	10	3	0	17	5	0.88
0.041	69	0	8	10	12	8	5	0	15	5	0.92
0.043	73	1	9	9	11	7	7	0	12	5	0.96
0.045	76	2	9	8	10	5	10	0	10	6	1
0.046	77	4	9	7	9	4	12	0	8	5	1.04
0.048	78	6	9	7	8	2	14	0	6	5	1.08
0.05	76	7	9	6	7	1	16	0	5	4	1.12
0.052	74	9	8	5	5	0	17	1	4	2	1.12
0.054	69	10	7	4	4	0	17	2	4	1	1.12
0.056	65	10	7	3	3	0	17	4	3	0	1.1
0.058	59	10	6	3	2	0	17	5	4	0	1.06
0.06	53	8	6	3	2	2	16	7	4	0	1
0.062	48	7	6	3	2	5	16	8	5	0	0.94
0.064	43	5	7	4	3	7	16	9	6	0	0.9
0.065	39	4	8	5	4	11	15	9	7	2	0.84
0.067	35	2	9	7	6	14	15	9	8	4	0.8
0.069	32	2	11	9	7	16	14	8	9	7	0.74
0.071	31	2	12	11	9	18	14	8	10	10	0.7
0.073	30	3	13	13	11	18	12	8	11	12	0.66
0.075	30	4	14	14	12	18	11	8	12	14	0.6
0.077	31	5	14	14	13	17	9	10	13	15	0.56
0.079	32	7	14	14	13	15	7	12	13	16	0.5
0.081	34	8	13	14	13	14	5	14	13	15	0.46
0.083	35	9	13	12	13	12	3	17	12	15	0.44
0.085	36	9	13	10	12	12	2	21	11	14	0.42
0.086	37	9	13	8	12	12	2	23	10	13	0.4
0.088	38	9	14	6	12	12	2	25	9	12	0.4
0.09	38	9	15	4	12	14	2	27	7	12	0.4
0.092	39	8	16	2	12	15	3	27	7	12	0.42
0.094	41	8	17	1	13	17	4	27	6	13	0.4
0.096	45	8	18	1	13	18	4	26	5	13	0.38
0.098	50	9	18	2	13	19	5	25	5	13	0.36
0.1	56	10	18	4	12	19	4	24	4	12	0.32
0.102	63	11	16	6	11	18	4	23	4	11	0.28
0.104	70	12	14	8	10	16	3	22	3	10	0.26
0.105	77	12	12	10	8	14	2	22	3	8	0.26
0.107	82	12	9	12	7	12	1	22	2	6	0.28
0.109	84	12	7	14	6	10	0	22	2	4	0.34
0.111	83	10	6	16	5	9	0	22	1	3	0.44
0.113	80	8	5	17	5	8	0	22	0	2	0.56
0.115	75	6	6	19	6	7	0	21	0	1	0.7
0.117	70	4	7	20	6	7	0	19	0	1	0.84
0.119	64	2	9	21	7	8	1	17	0	2	0.96
0.121	61	1	12	22	7	9	3	14	0	3	1.06
0.123	61	0	15	22	7	10	5	12	1	3	1.12
0.125	64	0	18	23	7	11	7	9	2	4	1.12
0.126	71	0	19	23	7	12	9	6	3	4	1.08
0.128	79	0	20	23	7	13	11	4	4	4	1
0.13	89	0	20	22	7	13	12	3	6	4	0.88
0.132	98	0	20	21	7	13	12	3	7	4	0.76
0.134	106	0	19	20	7	12	11	3	9	4	0.62
0.136	112	0	18	19	8	10	10	4	10	4	0.52
0.138	114	0	17	18	8	8	8	5	11	5	0.42
0.14	114	1	17	16	9	7	7	7	11	6	0.34
0.142	113	2	16	14	10	5	6	8	12	7	0.3
0.144	111	3	16	12	10	3	5	9	11	9	0.28
0.145	109	4	16	10	10	2	4	10	10	11	0.28
0.147	109	4	15	9	10	1	4	10	9	12	0.32
0.149	110	5	14	8	9	0	4	9	8	13	0.38
0.151	113	5	12	7	8	0	4	8	6	13	0.46
0.153	115	5	10	6	7	0	5	7	5	13	0.56
0.155	117	4	7	7	7	1	5	6	4	12	0.66
0.157	117	4	4	7	7	1	5	5	3	10	0.76
0.159	114	3	2	7	7	2	5	4	2	8	0.86
0.161	108	2	0	8	8	2	5	3	2	6	0.94
0.163	99	1	0	8	9	3	5	2	1	5	1
0.165	88	0	0	8	9	3	5	2	1	4	1.02
0.166	75	0	0	8	10	4	5	2	0	4	1.02
0.168	63	0	2	7	10	4	5	2	0	4	0.98
0.17	52	0	5	6	10	5	4	2	0	5	0.94
0.172	42	0	8	6	9	5	4	2	1	7	0.86
0.174	35	0	12	5	8	6	3	2	1	8	0.76
0.176	29	1	15	5	6	7	3	2	3	9	0.66
0.178	26	1	19	6	4	9	2	2	4	10	0.56
0.18	24	2	21	6	2	10	2	2	6	11	0.48
0.182	25	2	23	6	0	11	2	2	9	12	0.4
0.184	26	2	24	6	0	11	2	2	11	12	0.34
0.185	29	3	24	6	0	12	3	1	13	13	0.3
0.192	33	3	23	5	0	11	3	1	15	13	0.28
0.194	38	3	21	4	0	11	3	1	16	13	0.26
0.196	43	3	18	3	0	9	4	1	17	12	0.26
0.198	47	4	15	1	1	8	4	0	17	12	0.26
0.2	50	4	13	0	3	6	3	0	17	12	0.26
0.202	51	4	10	0	6	4	3	0	17	13	0.28
0.204	50	4	9	0	10	3	3	0	17	13	0.28
0.205	47	4	8	1	14	2	3	0	17	13	0.32
0.207	43	4	7	3	17	1	4	0	17	14	0.34
0.209	39	3	7	6	21	1	6	0	17	14	0.4
0.211	35	3	7	9	24	2	9	0	17	14	0.44
0.213	32	2	8	12	25	3	12	0	17	13	0.52
0.215	31	1	8	15	26	5	15	0	17	12	0.6
0.217	32	1	8	17	26	6	18	0	17	11	0.66
0.219	36	0	8	19	25	8	20	2	17	8	0.74
0.221	41	0	8	20	22	9	21	4	16	6	0.8
0.223	48	0	7	20	20	9	21	6	15	4	0.84
0.225	53	0	6	19	16	10	20	8	14	2	0.86
0.226	58	0	5	17	14	10	18	10	13	0	0.86
0.228	60	0	5	15	11	10	15	12	11	0	0.84
0.23	59	0	4	12	9	10	11	13	10	0	0.82
0.232	56	0	5	10	8	10	7	13	9	1	0.78
0.234	50	0	7	8	8	10	4	13	8	3	0.74
0.236	42	0	10	6	8	10	1	13	8	5	0.7
0.238	34	0	13	6	9	11	0	11	7	8	0.66
0.24	27	0	17	6	11	12	0	10	7	10	0.64
0.242	20	0	21	6	13	12	0	9	7	13	0.62
0.244	15	0	24	8	15	13	0	7	8	15	0.6
0.245	13	0	25	10	16	13	1	6	8	17	0.6
0.247	13	0	25	12	17	13	3	5	9	18	0.58
0.249	14	0	23	15	17	13	5	5	10	19	0.56
0.251	16	1	20	17	17	13	7	5	11	19	0.56
0.253	19	1	17	19	16	13	9	6	11	20	0.6
0.255	22	3	13	21	15	13	10	6	11	20	0.64
0.257	24	4	10	21	14	13	11	8	10	20	0.72
0.259	26	5	8	21	13	12	11	9	9	20	0.82
0.261	26	6	7	20	12	12	11	11	7	19	0.96
0.263	26	7	8	19	11	11	11	13	5	18	1.1
0.264	25	7	9	17	10	10	11	14	4	17	1.26
0.266	23	7	10	15	9	9	11	14	3	16	1.4
0.268	21	6	11	13	8	7	12	14	2	14	1.5
0.27	20	5	12	12	7	6	13	13	3	12	1.56
0.272	18	4	12	11	6	5	14	12	3	10	1.56
0.274	17	3	10	10	5	5	16	10	4	9	1.5
0.276	16	1	8	10	4	5	18	8	6	7	1.38
0.278	16	1	6	11	3	5	21	7	6	6	1.22
0.28	16	0	4	11	3	6	23	6	7	5	1.02
0.282	16	0	2	11	3	8	24	6	7	4	0.82
0.284	15	0	1	12	4	9	25	7	6	4	0.6
0.285	15	0	0	12	5	11	25	9	5	5	0.42
0.287	14	0	0	11	6	13	24	10	4	6	0.28
0.289	13	0	1	11	7	14	23	12	3	8	0.2
0.291	13	0	2	10	8	16	21	13	1	10	0.18
0.293	12	0	3	9	7	17	19	14	0	12	0.2
0.295	12	0	4	8	7	17	17	14	0	14	0.28
0.297	12	0	5	7	6	17	15	14	0	14	0.4
0.299	12	0	6	6	4	16	13	13	0	14	0.5
0.301	12	0	7	4	3	15	11	13	0	14	0.6
0.303	12	0	7	3	3	14	10	13	1	12	0.68
0.304	12	0	7	1	3	12	9	14	2	10	0.7
0.306	12	0	7	0	3	9	8	15	3	8	0.7
0.308	12	0	7	0	4	7	7	16	3	6	0.64
0.31	12	0	6	0	5	6	5	17	4	5	0.58
0.312	12	0	6	0	6	5	5	17	4	4	0.52
0.314	12	0	5	0	6	5	4	17	4	4	0.48
0.316	13	0	5	0	7	6	4	16	3	5	0.48
0.318	13	1	4	2	7	8	4	14	3	6	0.54
0.32	13	2	4	6	7	10	4	11	2	8	0.62
0.322	13	3	4	11	7	12	5	8	1	9	0.76
0.324	14	5	4	16	7	14	7	5	1	11	0.92
0.325	14	6	4	21	8	16	9	3	0	13	1.06
0.327	14	7	5	27	9	17	10	1	0	14	1.2
0.329	14	8	5	31	11	17	12	0	0	15	1.28
0.331	15	9	5	34	13	17	14	0	0	15	1.32
0.333	15	9	5	37	15	15	15	0	0	15	1.3
0.335	15	9	5	37	16	14	15	2	0	13	1.26
0.337	16	9	5	36	17	12	15	3	0	12	1.18
0.339	16	9	4	34	17	10	14	5	0	10	1.1
0.341	15	9	4	32	16	8	13	7	0	8	1.02
0.343	15	8	4	28	14	6	11	8	0	6	0.94
0.344	14	8	4	24	12	4	10	9	0	3	0.9
0.346	13	8	4	20	9	4	10	10	0	2	0.86
0.348	12	8	4	15	6	3	9	10	0	0	0.84
0.35	12	7	4	12	4	4	10	10	0	0	0.84
0.352	12	6	5	8	2	5	11	10	0	0	0.82
0.354	14	5	5	5	1	7	13	11	0	0	0.8
0.361	16	4	6	4	0	8	15	11	1	0	0.76
0.363	18	2	6	3	0	10	17	11	3	1	0.74
0.364	21	1	7	2	1	11	18	12	4	3	0.7
0.366	23	0	8	3	2	12	19	12	6	5	0.68
0.368	25	0	9	5	3	13	18	12	8	7	0.66
0.37	26	0	11	6	4	13	17	13	10	9	0.68
0.372	27	0	13	8	5	12	16	13	12	11	0.7
0.374	27	0	15	10	6	12	14	13	13	12	0.74
0.376	27	1	18	11	8	12	12	14	14	13	0.78
0.378	26	3	20	11	9	11	10	15	14	14	0.82
0.38	26	6	22	11	11	11	8	16	14	13	0.86
0.382	25	8	24	10	12	11	7	18	13	13	0.88
0.383	25	11	25	8	13	11	7	19	12	11	0.9
0.385	25	13	25	6	14	10	8	19	10	9	0.88
0.387	25	15	24	5	15	10	10	19	8	8	0.86
0.389	24	15	22	4	16	10	12	17	6	6	0.84
0.391	23	15	20	4	17	10	14	15	5	4	0.82
0.393	21	13	17	4	17	11	16	12	4	3	0.8
0.395	19	11	14	5	16	13	18	8	3	3	0.8
0.397	17	8	11	6	15	16	19	6	3	4	0.82
0.399	14	6	9	8	14	20	20	4	4	6	0.84
0.401	12	3	6	9	12	24	21	4	6	8	0.86
0.403	11	1	5	9	9	29	21	5	9	10	0.9
0.404	10	0	4	9	6	32	20	8	13	13	0.92
0.406	10	0	3	9	4	35	20	13	17	15	0.92
0.408	12	0	3	8	2	36	19	18	22	16	0.92
0.41	15	0	4	7	0	35	19	24	27	17	0.9
0.412	18	0	4	6	0	33	18	28	31	16	0.88
0.414	23	0	5	5	0	30	18	31	34	16	0.84
0.416	28	0	6	4	2	26	17	33	35	14	0.8
0.418	32	0	8	4	4	23	17	32	35	13	0.76
0.42	36	1	9	4	7	20	18	30	34	11	0.74
0.422	38	1	11	4	10	18	18	26	32	10	0.72
0.423	39	1	14	5	12	17	19	22	28	9	0.72
0.425	38	2	16	6	14	17	21	17	24	8	0.74
0.427	36	2	18	7	15	18	23	13	20	8	0.76
0.429	34	2	21	8	15	19	25	9	16	7	0.8
0.431	31	2	23	9	14	20	27	6	12	7	0.82
0.433	28	2	24	9	12	20	29	3	9	6	0.84
0.435	25	2	25	9	9	20	29	1	6	5	0.84
0.437	22	1	25	9	6	18	28	0	4	5	0.84
0.439	20	1	24	8	4	16	25	0	3	5	0.8
0.441	18	1	22	7	2	14	21	0	2	4	0.76
0.442	15	0	19	6	1	11	17	0	3	4	0.7
0.444	13	1	16	6	1	8	12	0	4	5	0.64
0.446	10	1	13	5	2	5	7	0	5	5	0.56
0.448	7	2	10	4	4	3	3	1	7	6	0.48
0.45	4	3	7	4	7	1	0	2	10	6	0.42
0.452	2	3	5	4	10	0	0	4	13	7	0.38
0.454	0	4	3	5	13	0	0	6	15	7	0.36
0.456	0	5	3	5	16	0	1	7	17	7	0.34
0.458	0	5	2	6	18	0	4	9	17	7	0.36
0.46	1	5	3	6	20	0	7	9	17	6	0.38
0.462	3	4	3	7	22	0	11	10	16	6	0.42
0.463	6	4	4	7	24	0	15	9	14	6	0.46
0.465	10	3	6	8	24	1	18	8	12	7	0.52
0.467	14	2	7	9	25	3	21	7	9	7	0.56
0.469	19	1	8	10	25	5	23	5	8	8	0.62
0.471	23	0	8	11	25	8	23	4	7	9	0.66
0.473	27	0	9	12	24	10	22	3	7	10	0.7
0.475	30	0	8	14	23	12	21	2	9	11	0.74
0.477	33	0	7	15	22	13	18	3	11	12	0.76
0.479	35	0	6	16	20	14	15	5	14	13	0.78
0.481	36	0	4	17	19	14	12	7	17	14	0.78
0.482	36	0	2	18	17	13	10	10	20	14	0.76
0.484	36	1	1	17	16	13	8	14	22	14	0.74
0.486	36	2	0	16	16	12	6	17	23	13	0.7
0.488	35	2	0	15	15	11	6	21	23	13	0.66
0.49	34	3	0	13	15	10	6	23	21	12	0.6
0.492	34	4	0	12	16	10	6	25	19	12	0.54
0.494	33	5	0	10	17	11	6	26	16	11	0.5
0.496	33	7	1	8	17	11	6	26	12	11	0.46
0.498	32	8	2	7	18	12	6	25	9	11	0.42
0.5	32	10	5	7	18	13	6	22	6	12	0.42
0.502	31	12	7	7	18	13	5	19	4	13	0.44
0.503	29	13	9	7	18	12	5	16	2	14	0.5
0.505	28	14	10	7	18	11	4	13	1	15	0.54
0.507	26	15	11	7	18	10	4	10	0	17	0.62
0.509	24	15	12	8	17	8	5	7	1	18	0.68
0.511	22	14	12	8	17	5	6	5	2	19	0.72
0.513	20	13	11	8	17	3	7	4	4	20	0.76
0.515	19	11	11	8	16	2	9	4	6	21	0.78
0.517	18	9	10	9	16	1	11	4	8	20	0.78
0.519	17	8	10	10	16	1	13	5	11	19	0.76
0.521	17	7	10	12	15	2	14	6	13	18	0.72
0.522	16	7	11	15	14	4	15	7	14	17	0.68
0.529	16	7	12	17	13	7	16	8	14	15	0.64
0.531	17	8	12	21	11	10	17	9	14	14	0.58
0.533	18	8	12	24	10	12	17	10	13	13	0.54
0.535	20	9	12	27	9	15	16	10	12	12	0.52
0.537	23	10	12	30	8	16	16	10	10	12	0.48
0.539	27	10	12	32	8	17	16	10	9	13	0.46
0.541	32	9	11	33	8	16	16	9	7	14	0.42
0.542	38	8	10	33	8	15	15	8	6	15	0.4
0.544	44	7	9	32	9	14	15	7	6	15	0.38
0.546	49	6	9	30	9	12	14	6	6	15	0.34
0.548	53	5	9	27	10	10	14	4	7	15	0.32
0.55	56	4	9	25	11	8	13	3	7	14	0.32
0.552	58	5	9	22	11	7	12	2	8	13	0.3
0.554	58	5	10	20	11	7	10	1	8	11	0.3
0.556	56	7	11	18	11	7	9	0	8	9	0.32
0.558	53	8	12	16	12	8	8	0	9	7	0.32
0.56	49	10	13	14	12	10	7	0	9	6	0.34
0.562	44	11	14	13	12	12	6	0	10	6	0.36
0.563	39	11	15	12	13	14	5	1	12	6	0.38
0.565	34	11	15	11	13	16	5	1	13	7	0.4
0.567	29	10	16	11	13	18	6	1	16	9	0.42
0.569	26	8	16	10	13	19	6	2	19	11	0.42
0.571	23	6	15	9	13	20	7	2	21	13	0.44
0.573	23	4	14	8	11	20	8	2	24	15	0.46
0.575	24	2	13	7	10	19	9	2	26	17	0.5
0.577	27	1	11	6	8	18	10	3	27	19	0.52
0.579	30	0	10	5	5	17	12	3	27	20	0.54
0.581	35	0	8	5	3	15	13	4	26	20	0.54
0.582	40	0	6	4	2	14	14	6	24	20	0.56
0.584	45	0	5	4	0	14	14	7	22	20	0.56
0.586	49	1	4	4	0	14	15	8	19	18	0.56
0.588	51	2	4	5	0	14	15	8	16	17	0.56
0.59	52	2	4	6	0	14	15	9	13	15	0.54
0.592	50	3	4	7	0	15	14	8	11	13	0.54
0.594	47	4	4	9	0	16	14	8	8	12	0.52
0.596	43	4	5	10	0	16	12	6	7	11	0.52
0.598	38	4	5	12	0	16	11	5	5	10	0.5
0.6	32	5	6	13	0	15	10	4	4	11	0.5
0.601	27	5	6	14	1	14	10	4	4	12	0.48
0.603	23	5	5	15	3	13	9	4	5	13	0.48
0.605	19	5	5	16	5	11	9	5	6	15	0.5
0.607	17	5	4	16	7	8	10	7	7	16	0.5
0.609	16	5	4	17	10	6	11	10	10	18	0.52
0.611	16	5	3	18	12	4	13	13	12	19	0.54
0.613	17	4	3	19	14	3	15	16	14	20	0.56
0.615	18	3	3	20	15	2	17	19	16	21	0.58
0.617	18	3	3	21	15	2	19	22	17	22	0.6
0.619	19	2	3	21	14	2	21	24	17	22	0.62
0.621	19	1	4	22	13	3	22	26	16	22	0.62
0.622	18	0	5	22	11	5	22	27	15	22	0.62
0.624	18	0	7	22	10	6	22	27	12	21	0.62
0.626	18	0	9	20	9	7	20	27	10	20	0.62
0.628	18	0	12	19	8	8	18	26	7	19	0.6
0.63	18	0	16	17	9	8	16	24	5	16	0.6
0.632	19	0	20	14	10	8	13	21	4	14	0.6
0.634	20	0	26	11	12	7	11	19	4	12	0.6
0.636	21	1	31	9	14	5	8	15	5	10	0.6
0.638	22	2	35	7	16	4	6	13	7	8	0.6
0.64	23	3	39	5	18	2	5	10	9	7	0.62
0.641	24	3	41	4	18	1	5	8	11	7	0.62
0.643	25	4	40	3	18	0	5	8	13	8	0.64
0.645	27	5	38	2	17	0	6	8	14	9	0.66
0.647	29	6	34	2	15	0	7	8	14	10	0.66
0.649	32	6	29	3	13	0	8	9	13	12	0.66
0.651	35	6	22	4	11	0	9	10	12	13	0.66
0.653	38	5	16	6	9	0	9	11	9	14	0.64
0.655	40	5	11	8	8	0	10	12	7	14	0.6
0.657	42	4	6	10	7	1	10	12	5	14	0.56
0.659	43	3	3	14	7	2	10	13	3	13	0.54
0.661	43	3	2	17	8	3	10	12	1	12	0.5
0.662	41	2	2	21	8	3	9	12	0	11	0.48
0.664	38	1	2	25	9	4	9	12	0	9	0.48
0.666	33	1	3	28	9	5	9	12	0	7	0.48
0.668	27	0	4	30	9	5	9	12	0	6	0.52
0.67	20	0	5	31	9	6	9	13	1	5	0.56
0.672	15	0	6	30	8	6	9	13	3	4	0.62
0.674	10	1	8	29	7	7	9	13	5	3	0.68
0.676	6	1	10	26	6	7	9	13	7	2	0.72
0.678	4	2	13	22	4	7	9	12	9	2	0.74
0.68	4	3	18	19	3	8	10	12	11	2	0.76
0.681	5	3	23	15	2	8	11	12	12	3	0.74
0.683	7	4	30	13	1	9	12	12	13	4	0.7
0.685	9	4	37	13	1	10	13	12	12	5	0.66
0.687	12	4	44	13	0	11	14	12	12	7	0.62
0.689	15	3	50	15	0	13	15	13	11	8	0.56
0.691	17	3	55	17	0	15	16	13	10	9	0.54
0.698	18	2	57	20	1	17	16	14	9	9	0.52
0.7	19	1	57	23	1	19	16	13	8	9	0.54
0.701	19	1	54	25	2	20	16	13	8	9	0.56
0.703	19	0	49	27	4	21	16	12	9	9	0.6
0.705	19	0	43	28	5	21	16	12	10	9	0.64
0.707	18	0	37	28	6	21	16	11	11	9	0.68
0.709	17	0	30	28	7	19	17	10	12	10	0.72
0.711	16	0	23	27	8	17	18	9	14	11	0.74
0.713	15	0	18	26	7	15	20	9	14	13	0.74
0.715	14	0	13	25	7	12	21	9	15	15	0.74
0.717	12	0	10	23	6	10	22	10	14	18	0.72
0.719	11	0	8	21	5	8	23	10	14	21	0.68
0.72	11	0	7	18	4	7	23	10	13	23	0.66
0.722	11	0	7	15	3	7	21	11	11	25	0.64
0.724	11	0	7	12	3	6	19	12	10	25	0.62
0.726	12	0	7	9	4	7	16	13	9	25	0.6
0.728	12	0	8	8	5	7	13	14	8	24	0.58
0.73	13	0	9	7	7	8	10	16	8	22	0.56
0.732	14	0	9	7	9	8	8	17	7	19	0.52
0.734	14	0	10	8	11	8	6	18	7	16	0.5
0.736	14	0	10	11	12	8	6	19	7	14	0.46
0.738	13	0	10	14	13	7	6	19	7	12	0.42
0.74	13	0	10	17	14	6	7	19	6	11	0.38
0.741	12	0	10	19	13	5	8	17	6	11	0.36
0.743	10	1	10	21	12	4	9	16	5	12	0.34
0.745	9	3	10	21	10	2	10	13	4	14	0.32
0.747	9	5	10	20	8	1	11	11	3	16	0.34
0.749	8	7	11	19	6	0	11	10	3	18	0.34
0.751	8	9	12	18	4	0	11	10	2	20	0.36
0.753	9	10	13	17	2	0	10	11	2	20	0.38
0.755	10	11	15	17	1	0	10	13	3	20	0.38
0.757	12	12	17	19	0	0	10	16	4	19	0.38
0.759	15	12	18	21	0	0	11	19	5	17	0.36
0.76	19	11	19	25	1	0	13	23	6	14	0.34
0.762	23	9	20	28	2	0	15	26	7	12	0.3
0.764	29	8	21	32	3	0	18	28	8	11	0.24
0.766	34	6	20	34	5	0	22	28	8	10	0.18
0.768	40	4	20	35	7	0	25	27	9	10	0.14
0.77	46	3	19	33	8	0	27	25	9	11	0.1
0.772	50	2	18	30	10	0	28	22	9	13	0.08
0.774	53	1	17	25	11	1	29	18	10	16	0.08
0.776	55	1	16	19	12	1	28	14	10	18	0.1
0.778	56	1	15	13	13	1	27	11	11	21	0.14
0.78	54	2	15	8	13	2	24	8	13	23	0.2
0.781	52	2	14	5	12	2	21	6	15	24	0.28
0.783	49	2	13	4	11	2	18	4	16	24	0.38
0.785	45	2	13	6	11	2	14	4	18	23	0.46
0.787	40	2	12	9	10	2	11	5	19	21	0.52
0.789	35	1	12	15	9	2	9	7	20	19	0.58
0.791	30	1	11	21	9	2	6	10	21	17	0.64
0.793	26	0	11	27	10	2	5	13	21	15	0.66
0.795	21	0	11	33	11	3	3	17	20	14	0.68
0.797	18	0	11	36	12	3	2	20	19	14	0.68
0.799	16	0	12	37	14	4	2	24	18	15	0.68
0.8	15	0	13	37	16	6	2	28	17	18	0.68
0.802	16	2	15	34	18	8	3	31	15	21	0.66
0.804	18	3	17	29	19	11	4	35	13	24	0.66
0.806	22	4	19	24	20	14	7	38	12	28	0.64
0.808	27	6	23	19	20	17	10	42	11	30	0.64
0.81	33	7	26	14	19	20	15	46	12	31	0.62
0.812	39	8	29	10	18	22	20	50	13	32	0.6
0.814	44	8	32	8	17	24	26	55	15	30	0.58
0.816	48	8	34	6	15	25	33	59	18	28	0.56
0.818	50	7	35	6	14	26	40	62	21	26	0.52
0.82	50	6	34	7	12	25	45	64	26	23	0.5
0.821	50	5	33	9	12	24	50	64	30	21	0.46
0.823	49	3	30	11	11	22	53	63	33	19	0.44
0.825	48	2	26	14	11	20	54	61	35	18	0.42
0.827	48	0	21	17	10	19	53	58	37	19	0.4
0.829	50	0	16	20	11	17	52	55	36	20	0.4
0.831	55	0	12	24	11	17	51	52	35	21	0.4
0.833	61	0	9	26	11	17	49	51	34	23	0.4
0.835	71	0	8	29	12	19	49	51	32	25	0.4
0.837	82	0	10	30	13	21	49	53	31	25	0.42
0.839	95	0	14	31	15	24	50	58	31	26	0.42
0.84	109	2	21	32	18	27	51	64	32	25	0.46
0.842	123	3	29	33	23	31	52	71	35	25	0.48
0.844	137	5	39	35	29	35	52	79	39	24	0.52
0.846	150	7	48	37	38	38	51	87	44	23	0.56
0.848	164	8	57	40	48	42	49	97	50	24	0.6
0.85	176	9	63	44	61	44	46	107	56	26	0.64
0.852	189	9	67	50	74	46	43	119	64	30	0.66
0.854	202	9	68	57	87	47	40	134	72	36	0.66
0.856	215	8	67	64	100	49	38	150	80	44	0.66
0.858	228	6	63	71	113	51	38	168	89	55	0.64
0.859	241	5	59	78	124	54	40	188	97	67	0.6
0.866	255	3	55	83	134	58	44	207	105	81	0.58
0.868	270	1	54	87	143	65	51	225	112	97	0.54
0.87	286	0	55	88	151	75	59	240	118	113	0.52
0.872	302	0	61	88	159	88	69	250	122	131	0.52
0.874	319	0	70	87	167	104	80	254	125	150	0.52
0.876	334	0	83	84	176	121	93	251	125	169	0.52
0.878	347	0	99	81	186	139	106	243	125	189	0.54
0.879	357	2	116	79	198	157	120	229	124	208	0.56
0.881	363	6	133	77	210	173	135	211	123	226	0.58
0.883	366	11	149	77	222	186	151	192	122	241	0.6
0.885	367	16	162	79	234	193	166	173	122	252	0.62
0.887	366	22	172	83	244	196	182	157	123	257	0.62
0.889	367	29	179	88	251	193	195	145	124	257	0.62
0.891	369	35	185	95	255	185	207	139	126	249	0.62
0.893	374	40	190	103	254	174	215	137	127	236	0.6
0.895	382	43	196	111	249	162	219	141	128	218	0.56
0.897	393	45	203	120	240	151	219	149	127	198	0.52
0.899	404	45	212	129	229	142	215	158	125	178	0.48
0.9	414	43	222	138	216	138	209	168	122	161	0.42
0.902	420	40	233	145	203	138	201	176	118	150	0.38
0.904	421	35	243	152	192	142	192	182	114	145	0.34
0.906	417	31	252	158	183	148	183	185	112	147	0.32
0.908	406	26	257	162	178	154	175	185	111	154	0.32
0.91	392	21	258	166	176	159	169	183	114	166	0.34
0.912	377	18	256	169	179	162	164	180	121	180	0.4
0.914	364	15	249	173	186	163	161	178	133	193	0.46
0.916	358	14	241	178	197	162	160	180	150	205	0.52
0.918	363	13	231	185	211	163	161	186	170	215	0.58
0.92	384	13	222	196	228	166	165	200	193	223	0.64
0.921	423	13	215	210	247	175	173	221	217	232	0.7
0.923	483	13	212	228	267	189	185	251	242	242	0.72
0.925	564	12	213	250	288	211	201	290	266	255	0.74
0.927	664	11	221	276	309	238	223	336	287	273	0.74
0.929	779	10	235	305	329	269	249	388	306	296	0.74
0.931	903	8	255	334	347	300	277	442	323	320	0.74
0.933	1029	6	281	364	365	330	306	494	337	346	0.72
0.935	1147	5	312	391	380	356	332	541	350	367	0.7
0.937	1249	5	345	414	391	375	355	578	361	382	0.68
0.939	1327	5	377	433	398	387	371	601	370	387	0.66
0.941	1375	6	406	446	398	392	380	609	376	381	0.66
0.943	1388	8	427	452	390	389	380	600	379	362	0.64
0.945	1367	12	438	453	374	380	372	577	376	332	0.62
0.947	1312	15	435	447	349	365	357	541	367	294	0.6
0.949	1227	20	419	435	316	345	336	498	352	251	0.6
0.951	1119	23	391	418	278	320	312	451	329	207	0.58
0.953	994	27	352	395	235	291	286	405	301	164	0.58
0.956	861	29	306	367	193	258	261	362	268	125	0.58
0.958	727	30	258	334	153	224	237	325	234	93	0.58
0.96	599	29	211	297	119	188	217	293	199	69	0.6
0.962	482	28	169	258	91	154	200	266	167	51	0.62
0.964	380	26	134	218	71	122	185	242	139	41	0.62
0.966	296	25	108	179	58	95	173	220	114	35	0.64
0.968	230	23	90	143	52	73	161	198	94	34	0.64
0.97	181	23	78	111	50	58	149	177	79	36	0.64
0.972	148	23	72	85	51	48	136	156	66	39	0.62
0.975	128	25	69	66	54	45	122	136	56	42	0.6
0.977	119	27	67	53	57	46	108	118	49	45	0.58
0.979	116	29	67	46	61	50	95	104	44	48	0.56
0.981	118	32	66	43	63	55	84	93	42	50	0.54
0.983	122	33	64	43	65	62	76	86	42	51	0.54
0.985	126	34	63	44	66	67	71	81	44	52	0.58
0.987	128	34	62	45	67	71	70	79	50	52	0.62
0.99	129	32	61	45	67	74	73	79	57	51	0.68
0.992	126	30	60	44	68	75	79	79	67	50	0.76
0.994	121	27	59	42	69	74	86	78	77	48	0.82
0.996	114	24	59	40	70	73	93	78	87	46	0.88
0.998	105	21	59	38	71	71	99	78	96	44	0.92
1	96	19	59	37	73	68	102	78	102	42	0.94
1.002	86	18	59	37	75	66	103	78	107	40	0.92
1.004	78	17	59	40	76	63	101	79	108	39	0.88
1.006	72	17	60	44	77	61	96	81	108	38	0.84
1.008	68	17	60	51	78	59	89	83	105	38	0.78
1.01	67	18	61	59	77	57	80	86	102	39	0.72
1.013	70	19	63	68	74	56	72	89	98	40	0.7
1.015	75	21	65	78	70	56	64	94	95	42	0.66
1.017	81	22	69	86	65	55	58	102	93	44	0.66
1.019	89	24	72	93	59	56	53	111	93	46	0.66
1.021	96	26	76	97	52	56	50	124	94	47	0.68
1.023	102	27	79	99	46	57	48	140	97	49	0.7
1.025	105	27	81	99	40	57	47	158	100	51	0.72
1.027	106	26	82	96	37	56	47	175	103	53	0.74
1.029	104	24	81	92	34	55	46	192	105	55	0.78
1.031	100	21	79	86	34	52	45	204	105	58	0.82
1.033	94	18	76	80	34	49	43	210	102	62	0.86
1.035	89	15	72	74	37	45	40	210	97	66	0.9
1.037	84	12	69	69	39	40	37	203	90	70	0.96
1.043	81	9	65	64	42	35	34	189	81	74	1
1.045	80	8	63	60	45	31	32	172	71	78	1.02
1.047	80	7	63	57	46	26	30	154	62	81	1.04
1.049	81	7	65	54	46	23	30	136	55	83	1.04
1.051	82	8	69	51	44	21	31	121	49	85	1.04
1.053	82	8	74	48	41	20	32	110	45	86	1
1.055	80	8	80	46	37	19	34	103	44	87	0.96
1.057	77	8	87	43	32	21	36	100	44	88	0.92
1.059	73	7	93	41	27	23	38	100	44	88	0.88
1.061	69	6	97	40	23	26	39	100	45	88	0.82
1.063	67	5	101	41	21	31	39	100	45	86	0.78
1.066	67	4	102	42	20	36	38	100	45	84	0.74
1.068	72	4	101	44	21	42	37	98	43	79	0.7
1.07	82	4	98	47	23	49	35	96	42	73	0.64
1.072	97	5	93	50	27	55	33	93	40	66	0.6
1.074	116	7	87	54	31	61	31	91	38	59	0.58
1.076	138	9	80	57	35	65	31	90	38	52	0.54
1.078	161	12	73	61	38	69	31	89	38	47	0.54
1.08	183	13	66	64	40	71	33	89	39	44	0.56
1.083	201	15	60	67	41	71	36	89	41	43	0.6
1.085	214	15	54	70	41	69	41	88	43	45	0.68
1.087	220	15	50	72	41	67	47	87	46	50	0.78
1.089	219	13	48	74	40	63	55	85	48	56	0.9
1.091	212	12	47	74	40	59	62	81	50	62	1.02
1.093	198	10	47	74	39	54	70	77	52	66	1.14
1.095	181	8	49	71	39	50	76	74	54	69	1.22
1.098	162	6	52	66	39	47	80	71	55	68	1.28
1.1	144	5	55	60	40	44	82	69	55	65	1.3
1.102	127	3	59	53	41	42	81	68	55	60	1.28
1.104	115	2	63	45	43	40	77	70	54	53	1.24
1.106	107	1	66	38	46	39	72	73	53	47	1.14
1.109	103	0	69	33	51	39	66	78	52	42	1.04
1.111	104	0	71	31	58	39	60	85	50	40	0.92
1.113	108	0	73	33	67	39	54	93	49	42	0.78
1.115	114	0	74	38	78	40	50	101	48	46	0.68
1.118	123	0	76	48	90	41	48	109	48	53	0.56
1.12	133	0	78	62	103	43	47	117	49	62	0.48
1.122	145	0	81	78	115	46	47	125	50	72	0.4
1.125	158	2	84	96	124	49	49	133	52	81	0.34
1.127	173	3	88	113	131	54	51	141	55	88	0.32
1.129	190	6	92	129	133	59	54	149	58	94	0.3
1.132	208	8	96	141	130	64	57	157	61	98	0.32
1.134	224	11	99	149	123	69	61	165	64	99	0.38
1.136	239	14	102	151	112	74	65	173	67	98	0.44
1.139	250	18	105	148	98	78	70	180	70	96	0.54
1.141	255	22	107	140	84	81	75	186	73	94	0.66
1.143	254	26	108	129	72	82	80	190	75	91	0.78
1.146	247	30	110	115	62	81	84	192	76	88	0.92
1.148	236	34	113	101	56	80	87	192	77	87	1.04
1.15	224	38	116	88	54	78	90	188	77	87	1.16
1.153	214	41	119	78	56	76	91	182	76	90	1.24
1.155	208	43	122	71	60	77	92	173	75	96	1.3
1.158	209	43	125	68	67	79	93	163	73	105	1.32
1.16	218	41	127	69	73	84	94	150	72	117	1.3
1.163	234	37	128	73	80	91	97	137	71	130	1.26
1.165	255	33	128	80	85	99	100	124	71	145	1.18
1.168	279	28	126	88	89	109	103	112	73	160	1.06
1.17	302	23	124	97	92	117	107	101	75	172	0.94
1.173	321	20	120	106	94	124	110	92	78	181	0.8
1.176	336	18	116	116	95	129	112	85	82	185	0.68
1.178	346	18	112	124	96	129	110	81	87	183	0.56
1.181	352	19	108	133	96	127	106	79	92	176	0.48
1.183	355	22	103	141	96	121	100	80	97	165	0.42
1.186	358	27	99	149	94	114	91	83	100	152	0.4
1.188	363	31	96	157	91	107	82	87	103	138	0.42
1.191	371	34	93	164	88	100	74	93	104	127	0.48
1.193	383	36	90	172	85	95	68	99	102	119	0.56
1.196	398	36	88	180	83	94	66	104	99	116	0.68
1.198	415	35	86	189	84	95	67	110	93	118	0.8
1.201	432	31	85	198	87	100	72	115	85	124	0.92
1.203	445	25	85	209	93	107	81	119	76	132	1.02
1.206	454	19	85	220	103	114	93	122	67	141	1.1
1.208	456	13	87	232	116	122	105	125	57	148	1.16
1.211	453	7	90	243	129	129	117	126	49	151	1.16
1.213	443	4	95	252	142	134	128	126	44	149	1.14
1.216	429	3	103	258	153	137	137	126	41	143	1.08
1.218	413	5	113	260	160	137	143	124	42	132	1
1.22	397	10	125	256	163	136	146	120	46	118	0.92
1.223	385	19	138	247	161	134	147	116	53	103	0.82
1.225	377	30	153	233	154	131	147	111	63	90	0.72
1.228	377	41	168	217	145	129	147	106	75	79	0.66
1.23	386	52	183	200	133	127	147	101	88	74	0.6
1.233	403	61	196	184	120	126	148	97	100	74	0.58
1.235	429	67	207	173	107	127	149	94	112	81	0.58
1.237	461	70	216	167	96	128	153	94	124	94	0.6
1.24	497	70	222	167	87	132	157	96	134	112	0.62
1.246	534	68	225	174	81	137	163	100	143	135	0.64
1.248	567	64	226	186	79	144	171	106	151	161	0.66
1.251	594	61	226	202	79	153	179	114	159	187	0.68
1.253	611	60	226	221	83	164	187	122	165	213	0.66
1.255	618	62	226	239	89	178	197	130	170	235	0.66
1.258	613	66	228	255	98	192	205	136	174	251	0.66
1.26	599	74	232	268	108	208	213	141	176	262	0.66
1.262	579	83	240	276	119	223	219	145	176	267	0.66
1.265	554	93	249	279	128	236	223	147	175	266	0.7
1.267	530	102	261	277	136	246	224	148	174	260	0.74
1.269	509	109	273	271	142	252	223	150	171	250	0.8
1.272	493	114	286	263	145	251	218	152	170	239	0.86
1.274	484	116	296	254	147	245	212	155	170	227	0.9
1.276	481	114	305	247	147	232	204	160	173	217	0.96
1.278	484	110	310	242	148	215	196	165	179	208	0.98
1.281	489	103	314	243	151	195	190	171	187	201	0.98
1.283	495	95	315	250	157	175	185	176	197	195	0.94
1.285	500	86	314	264	168	158	183	180	209	191	0.9
1.287	503	78	313	283	182	146	185	182	220	187	0.82
1.289	501	70	310	308	199	144	190	182	230	184	0.72
1.292	496	65	307	336	217	151	200	181	238	181	0.62
1.294	487	61	304	364	232	167	212	180	242	177	0.52
1.296	475	60	302	388	244	192	226	180	243	174	0.42
1.298	462	61	299	407	250	221	242	183	240	171	0.34
1.3	450	63	298	418	249	252	258	190	235	169	0.28
1.302	442	64	299	420	243	280	272	204	229	167	0.22
1.304	442	64	301	414	234	302	284	223	222	168	0.2
1.306	455	63	305	402	225	316	292	249	215	170	0.18
1.309	483	61	312	388	218	321	296	280	209	175	0.18
1.311	531	57	319	376	217	317	298	313	203	182	0.18
1.313	600	55	328	373	224	306	298	345	198	192	0.2
1.315	689	56	337	381	238	290	297	374	193	204	0.22
1.317	796	61	345	405	259	274	299	395	189	218	0.26
1.319	915	71	352	445	284	259	302	408	184	233	0.3
1.321	1040	86	360	501	311	249	310	410	179	247	0.36
1.323	1160	104	368	569	336	245	320	400	176	260	0.42
1.325	1267	123	379	644	359	247	332	381	174	271	0.5
1.327	1351	140	392	724	377	257	344	354	174	278	0.56
1.329	1407	151	410	803	390	273	354	321	177	281	0.62
1.332	1430	154	433	880	399	293	360	286	182	280	0.68
1.334	1420	148	461	955	406	317	361	252	188	276	0.7
1.336	1378	134	491	1031	411	343	359	221	195	271	0.72
1.338	1308	114	522	1110	417	368	354	194	200	265	0.72
1.34	1219	91	553	1196	425	391	350	175	203	262	0.7
1.342	1117	69	580	1289	435	411	351	162	202	265	0.68
1.345	1010	51	604	1389	450	428	359	157	196	277	0.64
1.347	904	38	625	1492	472	442	378	158	187	300	0.62
1.349	806	33	643	1590	501	451	408	164	176	336	0.58
1.351	720	35	664	1675	540	459	450	175	167	385	0.56
1.354	649	42	692	1735	589	464	502	188	161	448	0.54
1.356	595	53	734	1764	651	470	564	201	162	522	0.52
1.358	558	66	797	1755	723	478	632	213	173	604	0.48
1.36	540	78	887	1705	804	491	707	222	196	689	0.46
1.363	538	90	1010	1618	891	512	786	226	230	773	0.44
1.365	553	99	1169	1500	979	543	870	226	276	853	0.4
1.367	580	106	1361	1360	1062	588	959	221	329	924	0.38
1.369	617	112	1582	1209	1136	650	1052	213	387	985	0.38
1.371	658	115	1818	1058	1196	731	1147	203	444	1035	0.36
1.374	699	116	2056	917	1238	830	1240	193	498	1074	0.38
1.376	735	115	2276	792	1260	945	1326	186	543	1101	0.4
1.378	761	112	2459	689	1264	1068	1398	184	578	1119	0.42
1.38	776	106	2589	610	1250	1191	1450	190	602	1128	0.44
1.382	776	98	2653	553	1220	1301	1475	203	613	1128	0.46
1.385	765	89	2643	518	1179	1386	1473	224	614	1118	0.48
1.387	744	81	2560	500	1128	1435	1442	251	606	1099	0.5
1.389	718	74	2412	495	1071	1441	1387	281	591	1069	0.5
1.391	692	70	2213	500	1010	1402	1314	311	570	1028	0.5
1.393	669	71	1980	509	947	1320	1230	337	544	978	0.48
1.396	654	77	1732	520	883	1206	1141	356	514	918	0.46
1.398	649	87	1487	529	820	1071	1054	366	480	853	0.46
1.4	655	100	1260	534	758	932	973	366	442	784	0.44
1.402	670	116	1061	535	699	802	900	357	400	717	0.42
1.405	691	133	896	533	644	691	835	341	356	655	0.42
1.407	715	149	768	530	594	608	778	321	312	602	0.42
1.409	738	164	675	525	552	553	728	302	271	560	0.44
1.411	756	177	613	522	519	523	683	286	234	531	0.46
1.413	765	188	579	520	495	514	643	276	206	514	0.48
1.416	763	197	565	520	482	517	608	273	187	509	0.48
1.418	750	204	568	518	479	527	578	276	180	511	0.48
1.42	727	211	581	514	484	537	553	284	184	519	0.48
1.423	695	217	599	506	496	544	533	293	198	529	0.46
1.425	659	222	620	493	510	547	516	302	220	538	0.42
1.427	621	226	638	476	524	546	503	308	247	544	0.4
1.429	585	230	653	458	536	540	492	310	277	545	0.36
1.432	555	231	662	441	544	530	483	307	307	541	0.32
1.434	531	231	666	429	547	519	477	302	335	532	0.28
1.44	516	228	665	423	544	505	474	295	359	520	0.26
1.442	508	223	659	425	537	491	475	289	377	504	0.28
1.445	507	215	651	434	525	477	479	286	390	486	0.3
1.447	510	204	640	448	510	462	487	287	396	468	0.34
1.449	515	192	627	461	494	449	497	292	397	450	0.4
1.451	518	178	611	472	476	437	506	302	393	435	0.48
1.453	520	164	591	478	458	427	512	314	386	425	0.58
1.455	518	151	566	477	441	419	512	328	377	421	0.7
1.457	513	140	537	472	425	414	504	342	367	425	0.8
1.46	507	133	503	464	411	411	488	356	357	438	0.9
1.462	501	129	465	457	401	410	462	367	347	460	1
1.464	499	128	426	453	393	410	431	375	338	490	1.06
1.466	500	129	389	456	389	411	396	380	329	524	1.1
1.468	506	132	357	464	386	412	362	381	319	559	1.1
1.47	516	133	333	476	385	412	334	378	307	589	1.08
1.472	529	132	319	490	382	411	314	372	294	610	1.04
1.475	541	128	315	500	377	407	306	363	278	618	1
1.477	550	120	322	504	369	400	310	351	260	609	0.96
1.479	553	110	337	500	358	390	326	338	241	585	0.92
1.481	550	99	358	486	345	377	350	326	222	546	0.9
1.483	540	89	381	465	331	364	380	314	204	498	0.92
1.485	525	82	402	437	319	350	410	304	189	445	0.98
1.487	506	82	418	406	311	337	437	297	177	394	1.08
1.49	486	88	430	374	310	327	456	292	171	349	1.2
1.492	467	101	436	345	316	321	466	290	171	316	1.36
1.494	450	120	439	319	330	319	467	290	178	295	1.54
1.496	437	143	442	299	349	321	458	292	191	287	1.72
1.498	428	167	446	284	373	324	441	294	211	290	1.9
1.5	423	188	454	274	397	328	419	297	236	301	2.04
1.502	421	204	466	269	418	331	394	301	264	314	2.16
1.504	423	212	481	268	435	331	369	306	292	327	2.22
1.506	429	211	496	270	444	328	345	312	318	337	2.2
1.509	439	200	507	274	446	320	323	320	338	341	2.14
1.511	453	181	512	278	439	309	305	329	351	340	2.02
1.513	472	155	508	282	426	295	290	339	354	335	1.84
1.515	494	126	493	284	408	281	278	349	347	327	1.66
1.517	519	96	469	284	387	268	270	357	331	318	1.48
1.519	547	67	439	282	364	258	264	363	308	311	1.3
1.521	576	42	407	280	342	252	262	364	282	307	1.16
1.523	605	21	378	277	320	251	262	361	256	305	1.08
1.525	632	5	356	275	300	254	266	354	233	307	1.04
1.527	655	0	344	276	280	262	272	343	218	310	1.04
1.529	674	0	342	278	263	274	279	331	212	315	1.08
1.531	686	0	350	283	248	288	287	320	215	318	1.14
1.533	690	0	364	289	235	303	295	310	227	320	1.2
1.535	686	0	380	295	226	315	303	303	245	319	1.24
1.537	673	0	396	299	221	325	310	301	264	315	1.24
1.539	653	0	408	300	221	329	316	302	282	307	1.24
1.541	625	5	414	299	225	327	322	306	296	297	1.2
1.543	593	20	414	294	234	319	328	311	303	285	1.14
1.545	560	38	408	286	245	304	334	317	302	271	1.08
1.547	527	58	396	277	258	286	342	322	295	257	1.04
1.548	498	77	382	268	271	266	349	324	284	243	1.02
1.55	475	93	365	260	283	246	355	324	272	230	1.04
1.552	461	103	347	255	293	230	358	321	261	220	1.08
1.554	455	106	327	255	301	219	357	316	254	213	1.16
1.556	459	102	306	260	308	214	349	309	253	209	1.22
1.558	470	91	284	271	314	216	335	301	256	209	1.3
1.56	488	74	262	288	319	225	316	292	263	214	1.34
1.562	510	56	240	312	323	239	292	284	273	224	1.34
1.564	534	39	220	341	326	257	267	277	283	237	1.32
1.566	556	27	207	374	327	277	243	270	291	253	1.24
1.568	576	22	200	409	324	297	224	266	296	270	1.12
1.569	592	25	204	444	318	315	212	265	297	287	1
1.571	604	37	217	474	309	330	208	266	295	301	0.86
1.573	612	54	239	498	297	342	211	270	291	310	0.74
1.575	619	74	268	514	284	350	222	277	285	314	0.64
1.577	626	93	300	518	271	354	238	287	279	311	0.58
1.579	636	108	332	512	261	354	256	298	274	303	0.56
1.581	650	116	360	496	254	351	275	312	270	290	0.58
1.583	667	116	381	472	252	346	292	326	267	274	0.64
1.585	686	109	396	444	253	339	306	340	267	257	0.72
1.587	707	96	403	413	258	331	316	352	268	241	0.82
1.589	724	80	405	385	264	323	321	363	271	228	0.9
1.59	736	64	404	360	271	316	321	370	275	219	0.98
1.593	740	52	402	341	278	310	317	374	280	217	1.02
1.594	736	44	402	328	283	305	311	375	286	220	1.06
1.596	724	41	404	320	287	302	302	372	292	228	1.06
1.598	708	44	409	316	289	299	293	367	298	242	1.06
1.6	690	51	417	315	292	298	285	360	303	259	1.04
1.602	676	60	427	314	295	297	279	353	308	279	1.02
1.604	669	69	436	312	300	298	275	347	310	297	1
1.606	673	78	443	310	308	300	276	345	309	314	1
1.608	687	84	448	305	318	304	279	346	307	327	1
1.61	711	89	448	300	332	311	286	351	302	334	1.04
1.612	742	92	445	295	348	321	295	360	296	337	1.06
1.618	777	95	439	291	365	334	306	371	288	336	1.1
1.62	809	97	430	290	381	350	318	383	281	331	1.14
1.622	835	99	420	293	396	366	329	393	275	326	1.14
1.624	852	100	410	301	406	381	339	400	270	321	1.14
1.626	858	100	402	313	411	393	347	403	268	318	1.1
1.628	853	99	398	329	410	400	354	401	267	316	1.06
1.63	839	94	398	349	403	401	357	396	270	316	0.98
1.632	819	88	403	369	389	396	359	390	273	315	0.9
1.634	798	80	413	389	372	384	357	385	279	313	0.82
1.635	779	72	427	406	352	366	353	383	285	309	0.74
1.637	765	66	444	418	333	343	346	384	291	301	0.66
1.639	758	62	464	425	316	318	336	390	296	292	0.6
1.641	757	62	483	428	304	292	325	399	301	281	0.56
1.643	761	66	500	426	297	268	312	408	304	271	0.54
1.645	766	73	513	422	296	247	298	415	305	265	0.54
1.647	769	81	522	417	300	230	284	418	305	263	0.54
1.649	766	88	525	413	307	219	270	415	303	266	0.56
1.651	754	93	521	411	314	213	257	406	299	273	0.6
1.653	732	94	512	409	320	213	246	391	295	283	0.66
1.655	701	91	498	407	323	219	237	373	289	293	0.7
1.657	662	83	481	404	323	228	231	355	284	301	0.76
1.659	620	72	461	398	319	241	228	338	278	305	0.8
1.66	578	59	441	389	313	256	230	324	274	305	0.84
1.662	540	47	422	374	307	271	236	315	271	301	0.86
1.664	512	35	404	356	300	286	246	311	269	295	0.86
1.666	494	26	390	336	296	301	259	310	269	288	0.84
1.668	488	20	379	315	294	313	275	310	270	282	0.8
1.67	493	17	372	295	295	323	292	309	273	279	0.76
1.672	507	18	367	278	296	332	310	307	276	277	0.7
1.674	526	22	363	267	298	338	327	303	280	277	0.66
1.676	546	30	360	262	298	343	341	298	283	277	0.62
1.678	566	43	356	262	297	345	353	293	286	275	0.62
1.68	582	59	350	269	295	346	362	292	288	272	0.62
1.682	593	79	341	280	290	344	367	296	290	266	0.64
1.683	600	101	330	294	285	340	370	307	291	258	0.68
1.685	602	124	316	309	281	334	372	325	292	250	0.74
1.687	601	145	304	325	277	326	372	350	294	243	0.78
1.689	596	162	294	340	275	317	372	379	295	239	0.82
1.691	590	172	289	354	275	307	372	408	297	239	0.84
1.693	580	174	292	365	276	297	371	434	298	245	0.86
1.695	569	167	304	375	276	288	370	453	299	256	0.86
1.697	554	154	325	384	275	281	368	461	300	271	0.86
1.699	537	135	354	393	271	275	365	459	301	288	0.84
1.701	519	114	388	401	265	271	360	447	302	306	0.84
1.703	501	94	422	409	257	270	355	427	305	323	0.86
1.705	486	78	455	417	249	271	350	402	309	337	0.88
1.707	477	66	481	425	243	275	345	377	315	346	0.9
1.709	476	61	498	432	240	281	343	356	324	351	0.94
1.711	485	60	507	437	243	291	343	341	335	351	0.96
1.713	506	63	507	441	252	304	346	335	347	347	0.96
1.714	537	67	501	441	267	318	351	338	360	339	0.94
1.717	577	70	491	438	287	334	358	349	372	328	0.88
1.718	623	70	481	431	309	351	366	366	382	316	0.82
1.72	671	68	473	420	331	367	372	387	390	304	0.74
1.722	716	61	468	406	350	381	376	409	396	293	0.64
1.724	754	52	466	390	366	391	376	429	400	285	0.56
1.726	781	42	467	373	375	397	372	444	401	281	0.48
1.728	797	30	470	356	379	400	365	454	400	281	0.44
1.73	801	20	473	341	379	398	355	456	397	286	0.42
1.732	794	11	474	327	375	393	344	452	391	295	0.44
1.734	779	4	473	314	370	387	334	440	382	306	0.48
1.736	759	0	469	304	364	380	326	423	371	320	0.56
1.738	739	0	462	295	358	374	321	402	358	333	0.64
1.74	720	0	451	286	352	371	322	377	344	345	0.72
1.742	705	0	437	277	347	371	328	352	330	355	0.8
1.744	694	0	419	268	341	375	338	329	320	361	0.86
1.746	687	0	398	258	334	383	352	308	313	366	0.9
1.748	683	0	375	250	327	392	368	292	313	368	0.92
1.75	679	2	352	245	319	403	385	281	319	369	0.92
1.752	675	6	329	244	312	412	398	277	331	371	0.94
1.754	669	10	308	249	306	419	408	279	345	373	0.94
1.756	661	15	291	261	304	422	412	287	359	375	0.94
1.759	651	18	279	280	307	421	408	299	369	377	0.96
1.761	639	21	274	304	315	415	397	314	373	378	1
1.763	627	23	275	332	328	405	378	330	369	375	1.02
1.765	615	23	281	360	346	393	354	345	356	369	1.08
1.767	602	24	293	386	367	380	327	357	335	360	1.12
1.769	589	24	307	408	389	369	299	364	310	347	1.14
1.771	576	24	321	424	411	361	273	366	283	332	1.16
1.773	561	26	334	435	430	357	253	363	260	317	1.16
1.775	546	29	344	440	444	358	242	356	244	304	1.16
1.777	532	33	349	442	452	363	239	346	237	296	1.14
1.779	520	37	349	441	453	373	246	336	243	294	1.1
1.781	512	40	345	438	447	384	262	328	259	297	1.08
1.783	510	42	337	432	433	397	286	324	286	307	1.06
1.785	514	41	327	422	412	408	314	325	320	320	1.04
1.792	524	38	316	408	386	419	346	331	358	335	1.06
1.794	537	32	306	388	356	427	378	342	394	349	1.08
1.796	552	26	297	363	326	432	408	358	425	362	1.12
1.798	564	21	291	333	297	435	435	376	447	372	1.18
1.8	572	18	286	302	273	436	457	395	459	378	1.24
1.802	573	19	283	273	257	437	475	415	459	381	1.3
1.804	567	24	281	251	250	436	488	434	448	383	1.36
1.806	556	35	280	239	254	436	496	452	429	385	1.42
1.808	542	49	280	241	267	436	499	469	405	387	1.48
1.811	528	64	283	255	287	435	497	485	380	393	1.54
1.813	518	78	290	281	313	435	491	500	356	400	1.6
1.814	514	90	301	313	341	433	481	512	338	410	1.68
1.816	518	96	319	348	368	430	467	521	327	421	1.76
1.819	530	98	343	379	391	424	451	525	324	432	1.84
1.821	549	95	372	402	408	415	433	523	329	442	1.9
1.823	573	89	402	415	417	404	415	514	341	448	1.92
1.825	600	83	432	416	417	390	398	496	357	450	1.92
1.827	626	80	457	407	410	376	385	471	377	448	1.88
1.829	649	82	474	391	395	364	377	441	396	441	1.8
1.831	669	91	482	370	374	355	375	408	415	430	1.7
1.833	684	106	478	349	350	351	380	376	429	416	1.58
1.835	697	126	466	329	325	354	389	349	439	401	1.46
1.837	707	147	447	314	301	364	403	330	444	385	1.34
1.84	717	167	425	302	281	381	419	322	444	370	1.26
1.842	730	181	404	296	269	403	435	328	440	357	1.2
1.844	747	187	388	294	264	427	447	348	433	347	1.16
1.846	768	183	379	296	269	451	455	379	425	340	1.16
1.848	793	170	376	302	282	472	457	421	419	337	1.18
1.85	820	150	378	313	303	487	454	468	416	338	1.22
1.852	846	127	382	328	328	495	445	516	416	341	1.28
1.854	867	105	385	349	356	494	434	559	420	345	1.32
1.856	878	87	384	374	383	486	421	593	428	350	1.36
1.858	876	77	380	402	407	472	409	614	438	352	1.38
1.861	861	77	371	431	427	453	400	619	449	352	1.4
1.863	834	85	360	460	441	433	393	609	459	348	1.4
1.865	797	101	351	485	450	412	391	586	467	340	1.38
1.867	756	121	348	504	454	394	392	553	472	328	1.36
1.869	717	143	352	515	455	379	397	517	472	315	1.34
1.871	686	162	366	519	454	368	405	482	468	301	1.3
1.873	668	175	389	516	452	360	414	454	459	289	1.28
1.875	666	182	417	508	450	355	423	437	445	281	1.28
1.877	679	181	448	497	447	351	432	434	428	280	1.28
1.879	706	173	476	486	443	347	440	443	408	285	1.28
1.881	742	158	498	476	438	343	446	461	387	296	1.3
1.883	781	140	511	470	431	339	450	483	366	311	1.34
1.885	818	120	513	467	423	336	452	504	347	328	1.36
1.888	848	100	506	467	412	335	451	518	331	344	1.38
1.89	869	82	491	469	401	336	448	521	321	357	1.4
1.892	879	67	473	472	389	339	443	510	317	363	1.4
1.894	880	54	453	472	379	345	437	487	320	362	1.38
1.896	875	45	436	469	372	353	430	455	330	356	1.34
1.898	868	37	425	462	368	360	424	419	344	344	1.3
1.9	862	32	420	451	367	366	420	384	360	330	1.24
1.902	860	26	421	438	369	369	420	357	375	317	1.18
1.904	864	21	428	423	373	367	425	342	386	306	1.1
1.906	873	17	438	408	378	361	435	340	391	301	1.04
1.908	885	12	450	395	383	351	449	351	389	302	0.98
1.911	897	9	460	385	388	339	465	373	383	308	0.92
1.912	906	8	467	380	391	327	481	400	373	318	0.86
1.915	910	10	469	379	393	317	493	429	365	331	0.82
1.917	907	16	466	382	394	312	500	455	361	344	0.8
1.919	900	26	459	390	396	312	497	474	364	356	0.76
1.921	889	40	449	400	398	319	486	485	375	364	0.76
1.923	877	56	436	412	401	331	467	489	393	367	0.76
1.925	865	72	425	425	405	348	443	487	415	366	0.8
1.927	857	87	416	438	409	369	417	484	437	361	0.84
1.929	853	98	410	449	412	391	392	481	457	353	0.9
1.931	852	104	408	460	414	413	373	480	469	344	0.98
1.933	853	105	409	468	414	434	362	484	472	335	1.08
1.935	858	101	413	476	413	452	360	492	467	329	1.18
1.937	864	93	418	483	410	466	367	502	453	326	1.28
1.939	873	82	423	489	408	477	380	512	435	330	1.38
1.941	884	71	427	496	406	483	399	517	414	340	1.44
1.944	899	61	429	503	407	484	419	517	395	357	1.48
1.946	917	52	429	510	409	481	440	507	379	381	1.5
1.948	938	47	427	518	413	475	459	488	368	410	1.5
1.95	960	45	424	526	417	466	475	460	362	442	1.46
1.952	981	45	420	532	421	457	488	425	360	475	1.4
1.954	996	47	417	537	424	449	498	386	362	505	1.32
1.956	1004	50	415	538	424	444	504	348	367	529	1.24
1.958	1002	52	416	535	422	443	507	314	374	545	1.18
1.96	989	53	420	526	420	448	506	289	383	552	1.12
1.962	967	53	429	512	418	458	503	275	392	547	1.08
1.964	937	52	441	494	419	473	499	275	403	533	1.04
1.966	903	48	456	473	425	492	494	288	414	510	1.04
1.968	867	44	472	451	435	511	490	313	426	482	1.04
1.974	832	38	487	430	450	530	487	347	436	451	1.04
1.977	802	31	499	412	468	545	486	385	445	422	1.04
1.979	775	25	505	398	487	553	487	425	452	397	1.04
1.981	753	18	503	389	504	554	489	460	455	377	1.04
1.982	736	13	494	385	517	546	491	489	454	363	1.04
1.985	722	10	476	383	524	528	492	511	450	353	1.04
1.986	712	9	450	384	525	502	491	524	443	347	1.02
1.988	705	11	420	385	521	469	488	532	434	341	0.98
1.991	702	16	387	386	514	433	484	535	423	334	0.94
1.993	703	25	355	386	506	398	479	537	411	325	0.9
1.995	708	37	326	385	502	368	474	539	399	316	0.84
1.997	715	52	301	384	503	346	471	542	388	308	0.76
1.999	724	69	284	382	512	333	470	546	378	304	0.68
2.001	733	87	274	382	527	330	469	549	369	305	0.58
2.003	738	104	272	382	547	335	469	550	362	314	0.52
2.005	739	118	278	384	570	345	467	547	358	329	0.44
2.007	735	127	291	387	591	356	463	540	356	349	0.4
2.009	724	131	309	392	609	364	456	527	358	371	0.4
2.011	710	129	330	398	619	366	447	508	363	392	0.4
2.013	694	122	351	406	622	361	437	486	373	410	0.44
2.015	678	110	372	416	616	351	429	460	388	421	0.5
2.017	667	98	390	429	605	338	426	434	407	428	0.54
2.019	661	86	404	445	591	328	430	407	430	431	0.6
2.021	664	77	414	464	574	325	443	381	455	432	0.64
2.023	674	74	421	486	558	332	462	359	480	434	0.68
2.025	693	76	427	510	542	353	488	339	502	439	0.7
2.027	717	83	432	535	527	387	514	324	519	448	0.7
2.029	744	95	439	557	511	431	538	314	527	461	0.7
2.031	772	107	448	577	493	482	554	311	524	475	0.7
2.033	796	119	458	591	473	532	561	315	511	487	0.7
2.035	814	127	467	600	451	575	555	325	488	495	0.7
2.037	821	131	474	603	429	607	538	341	458	496	0.72
2.039	816	129	477	601	409	622	513	360	422	489	0.76
2.041	797	123	475	593	394	621	483	381	386	474	0.78
2.043	765	112	469	581	389	604	453	400	351	451	0.82
2.046	723	99	461	565	394	573	429	415	322	423	0.86
2.048	675	86	454	547	408	535	414	423	298	391	0.9
2.05	627	73	453	526	431	494	413	425	282	359	0.94
2.052	583	62	460	503	457	456	426	419	272	329	0.98
2.054	550	54	478	476	481	424	453	408	268	304	1.02
2.056	531	48	504	447	499	400	491	394	268	284	1.04
2.058	527	46	538	416	506	384	536	378	272	271	1.06
2.06	537	47	573	385	499	375	582	363	277	266	1.08
2.062	558	50	605	355	480	370	624	349	284	270	1.08
2.064	583	56	629	331	451	367	654	337	290	281	1.06
2.067	609	63	642	315	416	362	670	327	296	299	1.04
2.069	632	72	640	309	381	355	668	317	301	321	1
2.071	648	80	626	316	352	344	649	306	304	345	0.96
2.073	659	87	601	335	332	330	617	295	305	369	0.94
2.075	665	91	567	364	325	315	577	282	304	390	0.9
2.077	671	91	530	401	330	300	536	269	301	405	0.9
2.08	679	86	490	439	345	287	499	256	296	412	0.9
2.082	690	76	452	475	367	278	473	246	289	410	0.92
2.084	704	62	417	501	392	272	459	239	281	400	0.96
2.086	720	46	386	516	414	270	458	237	270	381	0.98
2.088	734	29	360	516	430	273	466	238	258	357	0.98
2.091	742	14	340	502	439	278	477	243	245	329	0.98
2.093	740	4	328	475	440	286	487	250	231	301	0.94
2.095	727	0	324	440	434	296	489	257	218	273	0.88
2.098	703	3	328	400	425	308	480	263	207	250	0.8
2.1	672	14	338	359	416	320	460	266	200	232	0.7
2.102	638	31	353	322	410	331	430	265	199	219	0.58
2.105	607	53	370	291	408	342	394	260	204	213	0.48
2.107	583	77	383	266	410	351	356	252	215	212	0.42
2.109	568	101	390	248	413	356	323	240	230	216	0.36
2.112	564	122	387	237	416	357	297	227	248	223	0.36
2.114	568	137	374	230	415	354	281	212	264	232	0.4
2.116	575	146	350	228	406	345	273	197	277	242	0.48
2.118	580	147	319	229	388	331	272	182	283	252	0.58
2.121	580	142	284	233	361	311	274	169	281	261	0.7
2.123	572	131	250	239	329	286	274	157	271	268	0.82
2.125	555	116	221	249	294	258	268	146	254	272	0.94
2.128	530	98	201	261	263	227	256	137	232	273	1.04
2.13	501	80	190	274	239	197	236	129	208	269	1.1
2.132	472	62	189	286	225	168	211	123	184	261	1.12
2.134	447	46	195	296	223	142	186	119	163	250	1.12
2.137	430	31	207	302	233	123	165	116	146	235	1.06
2.139	420	20	220	301	251	111	152	114	134	218	0.96
2.141	418	12	231	294	274	108	149	114	126	201	0.84
2.143	421	7	238	280	297	113	158	114	123	186	0.72
2.145	426	6	239	260	315	126	178	116	122	175	0.58
2.148	430	11	235	237	326	147	203	119	124	169	0.46
2.15	431	21	225	212	326	174	231	123	127	168	0.36
2.152	425	36	212	189	317	204	255	128	132	172	0.28
2.154	414	57	196	170	298	235	271	133	138	180	0.26
2.156	399	80	180	157	273	265	278	138	145	191	0.28
2.163	382	105	166	150	244	293	273	141	152	204	0.34
2.165	365	128	155	151	214	315	258	144	161	217	0.46
2.167	351	147	147	157	186	332	238	145	168	228	0.58
2.169	342	160	143	168	164	342	214	146	176	238	0.72
2.171	338	165	143	182	147	346	192	146	181	244	0.86
2.173	341	162	145	198	139	344	175	148	185	248	0.96
2.176	350	152	150	214	138	339	163	152	188	248	1.04
2.178	363	135	155	229	144	330	158	160	188	247	1.08
2.18	379	114	161	242	157	321	158	170	187	243	1.06
2.182	397	92	165	252	175	311	162	184	186	239	1.04
2.184	415	71	168	259	197	303	166	199	185	234	0.98
2.186	431	52	169	264	220	296	170	216	185	231	0.94
2.188	444	37	170	266	243	292	172	233	187	229	0.94
2.191	452	25	171	266	264	290	171	247	191	229	0.98
2.193	456	17	173	266	282	290	168	258	198	231	1.06
2.195	456	11	176	266	295	292	164	265	206	235	1.2
2.197	450	8	182	266	305	295	160	267	215	240	1.36
2.199	441	6	190	268	311	300	158	264	225	244	1.54
2.202	430	4	201	271	314	305	159	257	234	247	1.72
2.204	420	4	214	274	316	310	163	245	242	247	1.88
2.206	411	6	228	278	316	316	172	232	248	244	2
2.208	406	9	242	282	314	321	185	216	253	238	2.04
2.211	405	14	256	285	312	325	200	200	256	230	2.04
2.213	408	21	270	287	307	329	217	186	258	219	1.98
2.215	416	29	283	288	299	332	235	175	260	209	1.86
2.217	425	37	295	286	288	333	250	167	262	199	1.7
2.219	434	43	305	283	275	334	263	165	266	191	1.52
2.222	441	47	313	278	259	333	270	167	273	185	1.34
2.224	444	49	318	271	242	331	271	175	281	183	1.18
2.226	442	48	320	262	227	327	266	186	291	182	1.02
2.228	433	45	319	251	214	322	256	200	300	184	0.88
2.23	420	41	314	240	206	315	241	214	308	186	0.78
2.232	403	37	305	227	203	306	223	227	312	188	0.7
2.234	385	34	295	215	203	295	206	237	310	190	0.64
2.237	367	34	283	205	205	283	191	244	303	191	0.62
2.239	351	35	271	197	206	268	180	245	289	191	0.6
2.241	340	38	262	191	205	253	175	241	271	191	0.62
2.243	334	41	255	187	199	237	176	233	249	189	0.66
2.245	333	45	251	186	188	221	183	221	227	187	0.7
2.247	337	47	251	186	173	207	195	206	206	185	0.74
2.249	345	46	253	186	156	194	211	189	189	182	0.78
2.251	356	43	258	185	139	185	228	172	177	180	0.82
2.254	369	37	263	184	124	179	246	156	170	177	0.86
2.256	381	29	267	181	115	176	263	142	167	174	0.86
2.258	392	20	269	178	112	176	279	131	167	171	0.84
2.26	400	11	268	174	115	178	291	123	168	167	0.8
2.262	405	4	263	171	125	180	300	118	169	165	0.74
2.264	407	0	256	169	138	181	306	115	168	163	0.66
2.266	408	0	246	168	154	180	307	114	166	162	0.58
2.268	408	0	236	169	171	175	305	113	162	163	0.5
2.27	409	1	226	171	187	167	299	113	157	166	0.44
2.273	413	8	219	174	203	157	290	112	152	170	0.4
2.275	420	17	214	177	216	145	278	111	149	176	0.4
2.277	431	29	213	180	229	134	266	109	148	182	0.44
2.279	446	41	215	184	239	126	253	107	150	188	0.5
2.281	462	53	219	188	249	122	241	105	154	193	0.6
2.283	477	63	226	195	256	123	231	105	160	196	0.7
2.285	489	72	234	204	260	131	222	105	167	197	0.84
2.287	496	77	243	215	260	143	215	108	173	196	0.96
2.289	494	79	252	230	256	159	210	111	178	193	1.06
2.291	485	78	263	246	248	176	207	115	180	188	1.16
2.294	468	73	274	262	236	193	205	120	179	182	1.2
2.296	445	65	286	275	220	208	203	125	175	174	1.22
2.298	420	56	298	283	203	219	202	129	168	166	1.22
2.3	396	45	308	285	187	227	199	132	159	157	1.18
2.302	376	35	316	279	173	231	196	134	150	149	1.14
2.304	365	26	321	268	163	234	190	135	140	141	1.1
2.306	365	18	320	251	158	237	182	135	132	134	1.04
2.308	378	12	313	234	159	240	173	135	125	129	1
2.31	401	8	301	217	164	245	163	133	121	125	0.96
2.312	433	6	286	205	173	254	154	132	119	124	0.92
2.314	471	5	269	198	183	264	147	131	120	126	0.88
2.316	510	4	253	198	194	277	144	131	124	130	0.82
2.318	546	4	242	205	203	290	145	133	129	138	0.74
2.32	575	5	237	216	209	301	151	137	135	148	0.66
2.323	593	5	239	229	209	311	161	143	143	160	0.58
2.325	599	6	247	244	205	317	175	153	152	174	0.5
2.327	593	7	260	258	196	319	189	164	162	189	0.46
2.329	577	9	275	270	183	316	203	176	173	204	0.44
2.331	552	11	289	281	167	310	215	188	185	219	0.48
2.333	523	15	299	290	150	298	225	198	200	232	0.58
2.335	493	20	304	297	135	284	233	205	216	244	0.74
2.337	466	27	303	304	123	266	241	207	233	252	0.96
2.339	445	34	298	309	116	246	249	206	250	257	1.18
2.341	432	42	290	314	115	225	261	200	266	259	1.42
2.343	429	49	283	317	122	204	275	191	280	258	1.62
2.35	435	57	278	320	134	185	291	180	290	254	1.76
2.352	450	63	278	322	152	170	309	171	297	249	1.82
2.354	471	67	284	324	173	160	325	163	299	243	1.8
2.356	497	68	295	326	195	158	338	159	300	237	1.72
2.358	523	66	311	330	217	163	344	160	299	232	1.56
2.36	547	61	330	335	238	175	343	166	299	227	1.38
2.362	566	54	350	342	256	194	334	177	301	222	1.2
2.365	578	45	369	350	270	217	318	191	306	218	1.02
2.367	581	34	386	356	281	240	298	208	315	215	0.9
2.369	577	24	400	360	289	262	276	225	324	212	0.82
2.371	566	14	410	360	294	279	255	241	334	209	0.8
2.373	550	6	415	354	297	289	238	256	341	208	0.82
2.375	531	0	414	343	296	292	227	267	343	209	0.86
2.378	512	0	408	327	293	288	223	277	340	213	0.92
2.38	496	0	395	308	287	280	224	283	330	218	0.98
2.382	482	0	375	290	280	268	232	288	315	226	1.02
2.384	471	0	349	274	271	256	244	290	296	234	1.02
2.386	464	0	319	264	262	244	258	291	275	242	1.02
2.388	458	0	287	259	254	236	273	290	253	248	1.02
2.391	454	2	255	261	249	230	288	287	234	250	1
2.393	450	10	226	267	248	226	301	282	217	249	0.98
2.395	444	21	203	276	252	225	310	275	204	245	0.96
2.397	438	34	188	286	260	226	317	268	194	238	0.96
2.4	431	47	183	294	273	226	320	261	187	232	0.98
2.402	425	59	187	297	288	228	320	256	183	227	0.98
2.404	420	69	200	295	305	229	318	253	180	227	0.98
2.407	418	76	220	289	321	230	315	254	180	233	0.98
2.409	419	79	243	279	335	231	311	258	182	245	0.98
2.411	425	78	266	266	346	231	309	266	187	264	0.94
2.414	435	74	288	254	353	230	309	276	193	287	0.9
2.416	448	67	304	244	355	228	311	286	201	312	0.86
2.419	464	59	315	238	353	225	316	296	211	336	0.8
2.421	480	51	320	237	348	221	322	303	221	358	0.76
2.423	497	44	320	242	340	216	328	308	231	374	0.74
2.426	512	40	315	254	330	210	333	309	239	384	0.76
2.428	526	37	309	270	319	206	335	308	245	389	0.78
2.431	539	36	303	291	307	204	331	303	250	388	0.84
2.433	548	36	298	313	296	205	323	297	253	383	0.94
2.436	555	36	295	334	285	210	310	290	255	375	1.04
2.438	560	36	294	353	275	220	294	282	257	367	1.12
2.441	560	35	295	367	267	233	277	273	260	357	1.2
2.443	556	34	295	376	259	249	261	265	265	347	1.26
2.446	549	32	293	379	253	265	251	257	270	337	1.28
2.448	537	29	289	376	248	280	247	249	276	325	1.26
2.451	523	28	282	368	245	291	251	243	282	311	1.22
2.453	508	26	272	359	243	296	261	238	287	297	1.16
2.455	494	25	260	349	243	294	278	235	290	283	1.1
2.458	485	23	248	342	245	285	297	234	290	269	1.04
2.461	483	21	236	339	249	270	317	234	287	257	1
2.463	490	18	226	341	255	250	335	234	281	248	1
2.465	507	14	219	348	261	228	348	235	274	244	1
2.468	533	8	216	360	269	206	355	235	266	243	1.06
2.47	565	2	217	374	277	187	355	235	257	247	1.12
2.473	599	0	221	389	285	173	348	232	248	254	1.18
2.475	631	0	229	403	292	165	336	228	240	263	1.24
2.477	654	0	240	415	298	163	319	224	232	274	1.28
2.48	665	0	255	424	301	166	298	218	223	284	1.3
2.482	661	4	272	428	301	172	276	213	216	293	1.3
2.484	640	19	293	427	298	179	254	210	208	299	1.28
2.487	606	39	315	423	293	186	233	209	203	301	1.24
2.489	561	63	339	413	286	191	215	211	202	298	1.2
2.491	511	90	363	399	277	193	201	217	206	291	1.18
2.494	464	118	386	380	267	193	192	227	217	279	1.16
2.496	424	144	406	358	257	192	191	239	238	263	1.14
2.499	396	165	423	332	247	190	196	254	267	244	1.12
2.501	382	179	436	305	236	190	209	270	304	224	1.1
2.503	384	185	443	277	226	193	229	285	345	205	1.06
2.506	398	182	444	251	214	201	253	298	387	188	1.02
2.508	422	172	439	229	203	212	279	308	425	174	0.96
2.51	452	155	430	211	192	227	305	313	454	164	0.9
2.513	482	134	416	198	183	244	327	314	470	159	0.82
2.515	510	113	399	191	178	261	343	310	470	158	0.74
2.517	532	95	381	190	177	276	352	302	454	160	0.66
2.52	549	81	362	192	183	288	353	292	423	165	0.6
2.522	558	75	344	198	195	295	347	280	381	171	0.58
2.524	562	76	327	204	212	297	335	268	331	178	0.6
2.527	562	84	313	211	233	296	320	257	280	185	0.64
2.529	559	99	301	217	256	292	304	249	231	190	0.72
2.531	555	118	291	223	276	289	290	244	189	195	0.82
2.534	550	138	282	227	291	288	279	242	158	197	0.92
2.536	547	159	274	232	300	291	272	244	137	198	1.02
2.538	546	178	265	237	303	298	272	248	129	197	1.08
2.54	547	192	255	244	300	309	277	253	132	195	1.12
2.543	552	202	243	254	295	323	287	259	143	194	1.14
2.545	559	205	232	265	290	338	301	263	163	195	1.12
2.547	567	202	221	280	289	351	316	266	186	199	1.06
2.553	575	192	212	297	294	361	331	268	213	206	1.02
2.556	581	176	206	316	305	366	343	268	239	217	0.96
2.558	583	155	206	336	321	366	350	269	264	233	0.92
2.561	579	131	211	356	339	363	352	270	285	251	0.92
2.563	567	106	222	374	354	358	347	273	301	271	0.94
2.565	549	82	238	389	362	353	337	277	310	292	0.98
2.567	524	62	258	401	360	350	324	284	313	311	1.08
2.57	497	47	279	408	347	350	310	291	309	328	1.18
2.572	470	39	299	409	323	353	299	299	299	341	1.3
2.574	450	36	316	405	292	359	293	305	283	351	1.44
2.577	438	39	328	397	258	366	293	310	263	357	1.58
2.579	440	45	334	384	227	373	299	313	241	359	1.72
2.581	456	53	334	368	201	379	310	313	218	358	1.84
2.583	485	61	330	351	186	383	324	311	198	355	1.92
2.586	526	68	323	333	182	385	337	308	183	352	2
2.588	571	73	316	317	188	387	348	305	173	349	2.02
2.59	617	75	310	303	202	389	354	302	171	348	2
2.593	655	76	309	293	220	394	354	300	176	350	1.96
2.595	681	75	311	288	240	402	349	299	188	356	1.88
2.597	692	76	317	290	258	413	341	299	207	364	1.78
2.599	685	77	325	299	272	427	331	299	229	374	1.68
2.602	665	80	334	315	282	442	322	300	254	383	1.58
2.604	636	84	339	338	289	455	314	300	280	390	1.5
2.606	603	89	338	364	294	464	309	301	304	393	1.42
2.609	574	93	330	392	299	466	307	303	325	390	1.38
2.611	555	96	313	418	305	459	306	307	342	383	1.38
2.613	548	96	290	439	314	443	306	311	355	373	1.38
2.615	555	93	261	454	324	420	305	318	364	361	1.4
2.618	575	86	231	460	334	393	303	324	370	351	1.44
2.62	602	76	204	457	342	367	300	331	374	344	1.46
2.622	633	63	183	447	348	345	298	337	378	342	1.5
2.625	662	51	172	431	349	332	296	341	383	345	1.52
2.627	684	42	173	412	344	330	297	343	390	350	1.54
2.63	697	37	185	392	336	340	301	343	398	357	1.54
2.632	698	38	208	375	324	360	310	341	409	363	1.54
2.634	687	46	239	362	312	388	322	338	420	366	1.54
2.636	667	61	276	354	301	419	337	335	431	365	1.54
2.639	637	81	314	353	293	448	352	333	440	359	1.54
2.641	601	103	351	358	291	471	365	333	445	350	1.52
2.643	561	126	386	369	293	485	374	333	446	339	1.5
2.646	521	146	417	385	302	487	377	334	441	329	1.48
2.648	482	160	443	404	314	478	373	334	431	320	1.46
2.65	449	167	464	423	330	457	363	332	416	315	1.42
2.653	423	166	481	441	347	428	350	328	398	312	1.38
2.655	407	157	492	454	363	393	334	322	377	311	1.34
2.657	402	143	499	461	378	355	320	315	356	311	1.28
2.66	406	126	501	461	390	317	309	307	336	311	1.24
2.662	418	107	499	453	398	282	305	301	319	311	1.22
2.664	436	89	492	439	402	252	310	296	305	308	1.18
2.667	456	74	482	421	402	227	322	293	296	304	1.18
2.669	475	63	470	401	399	210	341	292	292	299	1.18
2.671	491	57	456	383	392	201	366	291	291	293	1.2
2.673	503	54	441	369	383	200	394	289	295	288	1.24
2.676	510	55	426	360	371	206	422	284	301	286	1.28
2.678	514	59	411	358	358	220	445	274	310	286	1.34
2.68	518	65	397	360	345	239	463	260	321	290	1.38
2.683	521	73	382	364	331	260	472	243	334	299	1.44
2.685	527	81	365	370	317	282	471	225	349	310	1.5
2.687	534	89	348	374	304	300	461	209	364	326	1.56
2.69	543	97	329	377	291	314	442	200	381	344	1.62
2.692	553	105	311	377	280	323	416	201	396	363	1.68
2.694	561	112	293	376	269	326	385	214	411	385	1.7
2.696	568	119	278	375	260	325	350	239	421	406	1.72
2.699	573	124	269	377	250	321	314	277	427	427	1.72
2.701	575	129	265	381	241	318	278	322	427	448	1.68
2.703	575	133	269	387	233	317	245	371	418	467	1.64
2.705	576	136	280	396	226	321	215	417	402	484	1.58
2.708	579	138	298	405	221	330	190	455	379	498	1.54
2.71	585	140	320	412	217	342	171	480	349	509	1.5
2.712	596	140	345	417	217	357	159	488	315	516	1.46
2.715	611	139	371	418	221	372	154	480	279	517	1.48
2.717	629	137	397	417	230	384	158	456	244	512	1.5
2.72	648	132	420	416	243	391	171	420	214	502	1.54
2.722	665	126	441	416	262	391	192	377	189	485	1.58
2.724	677	117	460	419	287	386	219	334	173	464	1.62
2.727	680	106	477	427	316	375	252	295	167	440	1.64
2.729	674	94	493	437	350	361	288	267	171	414	1.64
2.731	656	82	507	448	388	346	324	250	185	389	1.62
2.734	627	69	520	456	428	335	358	247	207	367	1.58
2.736	589	58	531	459	468	328	388	255	236	348	1.54
2.739	545	48	538	453	506	328	413	270	268	334	1.5
2.741	499	41	541	439	541	335	432	289	301	325	1.48
2.743	454	36	538	417	569	348	444	307	333	320	1.5
2.746	412	34	528	392	591	366	451	321	361	318	1.56
2.748	378	33	512	368	603	385	453	328	384	317	1.64
2.75	351	34	490	352	606	404	452	327	400	318	1.74
2.756	333	36	462	346	600	422	451	322	410	318	1.88
2.759	324	40	433	354	585	436	449	313	415	317	2.02
2.761	322	45	404	376	564	449	448	303	415	315	2.16
2.764	327	50	379	409	537	459	449	296	410	312	2.28
2.766	335	55	361	449	506	468	449	293	402	307	2.38
2.768	345	61	352	491	474	475	448	294	392	301	2.44
2.77	356	65	354	529	440	482	444	299	378	294	2.48
2.773	365	66	365	559	405	486	436	306	363	285	2.5
2.775	371	65	385	578	371	487	423	313	347	275	2.46
2.777	375	61	410	586	338	481	406	318	330	265	2.4
2.78	375	53	436	581	306	466	384	319	312	254	2.3
2.782	374	43	459	565	277	443	361	316	297	244	2.18
2.784	373	32	476	540	252	410	340	309	284	235	2.04
2.787	372	23	485	506	232	371	322	300	275	227	1.88
2.789	373	17	485	467	218	329	310	289	270	222	1.76
2.791	376	17	476	425	212	288	306	280	269	217	1.68
2.794	380	23	459	380	212	253	309	273	271	214	1.66
2.796	382	36	437	337	218	228	317	269	276	212	1.72
2.798	382	54	412	298	229	216	328	270	281	210	1.86
2.8	377	75	386	265	241	217	340	274	288	208	2.06
2.803	366	97	361	241	252	230	349	281	294	209	2.3
2.805	348	117	338	226	261	255	353	288	299	212	2.58
2.807	324	131	320	222	267	286	352	293	305	219	2.82
2.81	295	137	306	227	268	321	345	296	311	230	3.02
2.812	266	135	297	241	267	357	335	294	318	248	3.12
2.815	239	125	294	261	265	390	324	289	325	270	3.14
2.817	218	108	294	282	262	419	314	280	331	296	3.06
2.819	205	87	298	303	262	442	309	270	335	324	2.88
2.821	200	64	304	319	264	458	308	259	336	350	2.62
2.824	204	44	309	329	269	467	313	251	333	372	2.36
2.826	214	28	313	331	275	469	322	246	325	388	2.08
2.829	227	19	315	325	282	465	333	244	313	396	1.84
2.831	242	19	314	312	288	453	343	247	298	396	1.64
2.833	255	27	313	296	292	437	350	253	280	387	1.52
2.836	266	44	312	279	294	416	351	260	261	372	1.46
2.838	273	67	315	264	294	392	346	268	242	352	1.46
2.84	279	93	324	255	293	368	336	276	225	328	1.52
2.843	283	119	341	253	293	344	322	282	210	304	1.62
2.845	288	142	366	259	296	322	308	287	198	281	1.76
2.847	296	159	398	272	303	303	296	291	190	261	1.92
2.85	308	168	436	291	316	286	288	293	186	245	2.1
2.852	325	167	475	312	334	273	286	293	186	233	2.3
2.854	348	158	513	333	356	262	289	293	190	227	2.5
2.857	374	140	545	349	380	254	296	291	199	227	2.7
2.859	403	118	569	359	404	247	306	288	211	232	2.88
2.861	433	92	582	360	423	243	317	284	225	241	3
2.864	463	67	583	352	434	240	327	279	239	254	3.08
2.866	489	44	573	337	437	239	335	273	252	269	3.08
2.868	509	25	552	315	428	239	341	267	262	284	3.02
2.871	522	11	524	291	409	242	346	262	268	298	2.88
2.873	526	2	491	266	382	246	349	259	270	308	2.68
2.875	523	0	455	245	348	252	352	258	267	313	2.44
2.878	512	0	419	230	311	258	355	258	261	313	2.22
2.88	495	0	385	221	276	264	358	260	253	306	2
2.882	475	7	355	221	245	269	358	262	244	294	1.86
2.884	455	17	329	227	221	271	356	265	238	278	1.76
2.887	437	30	309	240	205	270	350	267	233	259	1.74
2.889	423	47	294	257	199	266	339	268	232	240	1.8
2.891	414	66	284	276	202	258	323	268	234	223	1.92
2.894	410	87	277	294	211	247	304	267	239	209	2.08
2.896	409	108	273	310	224	234	282	265	245	201	2.28
2.898	411	129	271	322	239	220	259	263	252	199	2.46
2.901	413	147	269	330	253	206	239	259	258	201	2.6
2.903	414	162	267	333	263	195	221	255	263	206	2.72
2.905	413	172	264	331	268	187	209	248	266	214	2.78
2.907	411	177	260	325	268	183	201	240	266	220	2.82
2.91	407	176	253	316	263	182	199	229	263	225	2.8
2.912	404	172	245	305	253	186	201	217	257	226	2.76
2.915	402	163	236	293	242	191	206	203	248	222	2.72
2.917	402	152	226	281	233	199	214	189	235	215	2.68
2.919	405	139	216	270	226	206	222	177	220	204	2.64
2.921	410	126	206	259	225	213	230	168	204	191	2.62
2.924	418	113	198	249	230	219	238	164	187	178	2.62
2.926	426	101	191	240	240	223	244	164	172	165	2.62
2.928	433	92	187	232	255	227	249	170	160	155	2.6
2.931	440	86	185	224	272	230	252	179	153	148	2.58
2.933	445	83	186	217	287	232	252	191	152	144	2.54
2.935	450	85	188	212	300	235	248	204	158	144	2.48
2.937	454	90	193	208	307	239	240	215	169	147	2.4
2.94	458	99	198	206	309	244	229	222	185	152	2.32
2.942	462	111	204	207	306	249	213	225	204	159	2.26
2.945	468	124	210	211	300	255	195	223	222	167	2.2
2.947	473	136	216	216	291	261	176	215	239	175	2.18
2.949	479	147	219	223	283	266	159	203	250	182	2.22
2.951	485	155	221	230	276	270	145	189	256	188	2.28
2.954	491	160	220	236	271	273	136	174	255	192	2.4
2.96	496	162	218	239	267	274	133	161	248	196	2.54
2.962	502	162	213	239	265	273	136	153	237	199	2.68
2.965	509	160	208	235	263	270	143	151	222	202	2.82
2.967	516	157	202	228	259	265	152	155	207	204	2.94
2.969	524	153	198	220	254	258	163	166	193	207	3.02
2.972	531	147	196	212	246	250	171	182	181	210	3.04
2.974	536	139	197	206	237	241	178	202	174	213	3.04
2.977	538	127	201	205	228	232	182	222	171	215	3
2.979	535	112	209	208	219	224	184	242	172	217	2.94
2.981	527	94	219	215	212	217	186	259	175	216	2.88
2.984	515	76	231	226	208	212	190	272	181	214	2.82
2.986	500	59	245	239	207	210	198	279	187	208	2.78
2.988	484	46	258	252	209	210	210	283	193	201	2.76
2.991	469	40	269	262	212	212	225	283	198	192	2.76
2.993	458	42	277	268	216	217	243	281	201	183	2.78
2.996	453	51	281	271	220	222	261	278	200	176	2.8
2.998	454	68	281	269	223	228	277	276	197	172	2.86
3	461	89	275	263	223	234	289	275	191	172	2.94
3.003	473	111	265	257	222	240	294	276	183	178	3.04
3.005	488	130	252	250	218	244	293	278	175	188	3.16
3.007	504	144	237	245	212	247	287	280	167	203	3.32
3.01	520	150	222	243	204	249	277	281	161	220	3.5
3.012	534	148	208	244	195	250	267	281	160	238	3.7
3.015	546	137	197	248	186	250	258	278	164	254	3.88
3.017	556	121	189	256	177	250	254	272	174	268	4.04
3.02	564	101	183	266	169	249	254	265	188	278	4.16
3.022	571	78	181	278	163	247	258	255	207	284	4.22
3.024	578	56	180	291	159	244	266	245	228	287	4.2
3.027	586	36	181	304	158	239	277	235	249	288	4.14
3.029	596	19	182	316	162	232	287	227	267	287	4
3.031	607	6	185	326	169	224	296	223	282	285	3.84
3.034	621	0	189	332	182	213	303	224	292	283	3.66
3.036	635	0	194	334	199	202	306	230	297	279	3.46
3.039	651	0	202	333	220	192	306	240	298	275	3.3
3.041	667	9	213	327	243	184	303	254	296	269	3.16
3.043	684	23	226	319	266	179	298	270	291	261	3.06
3.046	700	41	239	311	288	180	292	287	286	252	2.98
3.048	714	61	253	303	307	186	284	302	279	242	2.94
3.05	727	82	266	298	322	197	275	312	271	233	2.92
3.053	737	102	276	296	331	213	266	318	261	226	2.9
3.055	743	118	282	297	334	231	257	318	250	221	2.88
3.057	743	129	284	301	331	251	248	312	237	220	2.88
3.06	739	134	284	307	325	269	242	301	222	221	2.88
3.062	730	134	281	311	315	284	239	287	208	224	2.88
3.065	716	129	278	313	305	295	240	272	195	229	2.9
3.067	699	120	276	311	294	300	245	258	185	232	2.92
3.069	681	109	276	305	285	301	256	248	179	234	2.98
3.072	664	98	279	295	278	298	269	242	179	234	3.06
3.074	648	88	285	283	274	292	285	240	183	231	3.14
3.077	633	80	293	272	273	284	299	242	191	227	3.26
3.079	620	74	301	264	274	278	310	246	201	222	3.36
3.081	605	70	308	262	278	273	316	250	210	217	3.48
3.084	588	66	313	265	282	272	315	252	218	213	3.58
3.086	567	63	314	273	286	275	307	252	222	210	3.66
3.088	540	59	312	285	289	280	293	247	221	209	3.72
3.091	509	56	306	298	290	289	276	238	214	210	3.74
3.093	475	52	298	309	289	298	256	226	203	211	3.74
3.096	442	50	290	314	284	307	238	212	190	212	3.7
3.098	414	50	282	312	276	314	223	198	175	212	3.64
3.1	393	54	276	301	264	317	212	185	161	211	3.56
3.103	383	62	272	283	249	316	205	175	150	207	3.48
3.105	384	75	270	260	233	310	203	167	142	202	3.4
3.107	397	94	268	236	216	300	203	163	139	195	3.34
3.11	417	115	268	215	200	287	205	162	141	186	3.3
3.112	443	138	266	200	187	273	207	164	145	175	3.26
3.115	467	161	264	194	178	258	208	168	151	163	3.26
3.117	487	179	262	199	173	245	208	172	157	151	3.28
3.119	499	191	259	214	173	235	208	177	162	140	3.3
3.121	501	195	257	237	176	228	209	182	164	130	3.32
3.124	492	190	256	264	183	224	210	187	162	124	3.34
3.126	475	177	256	292	191	223	214	192	158	120	3.36
3.128	452	158	258	316	199	223	219	197	151	120	3.38
3.131	428	135	259	334	207	224	226	201	143	124	3.4
3.133	405	110	261	344	213	223	233	205	136	130	3.42
3.136	388	87	263	345	218	221	239	209	131	139	3.44
3.138	380	68	263	338	222	217	244	211	129	148	3.42
3.14	380	55	263	326	224	211	247	212	131	158	3.4
3.143	388	48	262	309	226	203	248	211	137	167	3.32
3.145	402	47	261	291	228	195	248	209	147	174	3.24
3.147	419	52	261	273	229	188	247	205	158	179	3.1
3.15	436	60	264	256	230	183	248	201	171	182	2.92
3.152	449	71	268	241	231	183	252	197	182	183	2.72
3.154	455	82	275	229	231	187	259	193	193	182	2.5
3.157	453	94	283	220	231	196	269	191	201	180	2.3
3.159	442	104	291	216	230	209	281	191	207	177	2.12
3.162	423	113	300	216	230	225	294	193	213	176	1.98
3.168	399	120	307	222	230	242	304	197	218	177	1.88
3.17	371	126	313	234	231	258	309	203	224	181	1.86
3.173	342	132	318	252	233	271	308	210	233	187	1.9
3.175	314	137	321	274	236	279	298	219	243	197	1.98
3.178	290	143	324	300	240	282	282	228	255	209	2.1
3.18	271	149	327	325	245	280	260	237	268	223	2.26
3.182	257	155	329	348	250	272	235	245	280	236	2.4
3.185	248	162	331	365	256	260	212	250	291	246	2.54
3.187	245	167	333	375	262	247	194	253	299	254	2.64
3.19	247	172	334	378	267	232	184	252	303	258	2.7
3.192	251	173	335	373	272	219	185	249	305	259	2.72
3.195	258	172	336	365	276	208	197	243	306	256	2.7
3.197	266	168	338	354	279	201	219	235	306	251	2.64
3.199	271	162	342	343	282	198	249	229	307	247	2.54
3.202	274	153	350	335	284	199	284	225	311	244	2.42
3.204	272	143	361	330	286	203	318	225	317	244	2.28
3.207	263	134	377	329	288	212	349	232	326	247	2.14
3.209	249	125	397	330	291	223	373	246	336	254	2.02
3.212	228	118	417	333	295	235	388	267	347	264	1.88
3.214	204	112	437	336	299	247	394	292	358	275	1.78
3.217	179	108	453	339	304	259	392	320	368	287	1.7
3.219	157	102	463	340	309	269	384	347	377	297	1.62
3.222	141	96	465	340	313	277	373	370	384	306	1.58
3.224	135	89	460	342	317	282	361	386	390	311	1.56
3.227	141	79	448	346	320	287	352	392	396	315	1.56
3.229	160	69	431	354	323	292	346	388	399	318	1.6
3.232	191	58	413	367	327	296	344	375	401	322	1.68
3.234	231	48	398	387	330	302	346	353	399	327	1.78
3.237	275	40	390	413	335	309	351	327	394	335	1.9
3.239	319	34	392	444	342	317	357	299	384	346	2.02
3.241	358	30	404	479	350	324	363	272	370	360	2.12
3.244	387	28	426	514	360	331	369	250	352	375	2.2
3.246	404	26	454	547	370	335	374	235	332	389	2.22
3.249	410	25	486	575	379	337	378	228	310	400	2.18
3.251	405	23	514	596	388	335	381	231	289	406	2.1
3.253	394	20	535	607	394	332	385	243	270	407	1.94
3.256	381	17	545	608	398	327	387	264	254	401	1.78
3.258	369	16	541	598	399	322	389	293	242	390	1.6
3.261	362	16	524	578	397	319	390	326	235	374	1.42
3.263	360	19	498	550	393	320	387	361	232	355	1.28
3.266	363	26	467	517	387	325	381	393	233	336	1.2
3.268	370	35	436	480	379	334	370	421	236	316	1.16
3.271	378	46	411	443	370	346	355	440	242	298	1.18
3.273	384	57	396	410	360	361	336	447	247	282	1.24
3.276	386	65	391	383	351	377	315	443	252	267	1.3
3.278	385	70	395	363	342	390	295	428	255	254	1.36
3.281	380	71	407	351	336	400	278	402	255	243	1.42
3.283	372	67	421	347	331	403	265	370	252	235	1.44
3.286	363	60	432	348	330	400	259	333	248	230	1.42
3.288	355	51	438	352	333	390	260	296	242	230	1.4
3.291	350	42	435	356	339	373	266	261	238	236	1.34
3.293	348	34	424	358	347	351	275	231	236	249	1.28
3.296	349	29	405	356	358	324	284	208	238	268	1.22
3.298	352	26	382	349	368	296	291	191	244	293	1.16
3.301	356	27	357	337	375	268	294	182	255	321	1.1
3.303	360	28	332	321	379	242	292	179	270	349	1.04
3.306	364	31	311	305	377	220	285	181	287	374	0.98
3.308	368	35	294	290	369	202	275	189	302	393	0.92
3.311	371	40	281	280	354	189	264	200	315	403	0.86
3.313	376	45	271	274	335	181	255	213	323	402	0.82
3.316	381	53	263	275	313	179	249	226	325	392	0.76
3.318	388	63	255	281	290	181	247	239	322	372	0.72
3.321	397	76	246	291	269	188	249	249	315	345	0.72
3.323	407	91	237	303	252	199	254	256	307	314	0.72
3.326	418	107	227	315	241	213	259	258	299	282	0.76
3.328	431	122	219	324	236	229	263	257	294	252	0.82
3.331	446	134	212	330	238	246	263	251	292	225	0.9
3.333	463	140	210	332	246	263	259	244	295	203	1
3.336	483	141	211	329	257	278	251	236	301	186	1.08
3.338	507	135	218	324	271	292	240	230	308	174	1.14
3.341	536	124	229	316	285	302	230	227	314	167	1.18
3.343	570	109	244	308	297	310	223	227	318	164	1.2
3.346	607	93	259	299	306	314	221	230	318	165	1.18
3.348	646	78	274	289	309	316	226	237	312	169	1.16
3.351	685	66	287	280	307	316	239	244	303	175	1.14
3.353	721	57	295	270	298	313	257	250	290	181	1.12
3.356	751	51	297	259	283	309	280	254	276	187	1.1
3.359	775	47	294	247	263	302	304	254	262	192	1.12
3.361	788	44	286	234	239	292	325	249	250	195	1.14
3.364	791	41	275	222	212	280	340	241	239	196	1.16
3.366	782	36	263	211	185	265	349	231	230	196	1.2
3.369	761	29	251	202	160	248	350	219	223	196	1.24
3.371	728	21	241	197	138	228	345	209	216	196	1.28
3.373	684	14	235	197	123	208	333	202	210	197	1.32
3.376	632	8	232	201	114	189	318	199	204	200	1.36
3.378	575	5	231	210	114	171	301	202	199	203	1.4
3.385	516	6	232	223	122	157	284	211	196	207	1.44
3.387	461	11	233	238	136	149	269	227	198	209	1.48
3.389	413	20	232	254	156	146	257	247	205	208	1.54
3.392	375	29	229	270	178	149	249	273	218	203	1.6
3.395	349	40	223	285	201	158	246	301	236	196	1.66
3.397	336	49	217	298	221	171	251	330	259	187	1.7
3.399	334	55	210	307	235	187	263	359	284	179	1.74
3.402	340	60	206	312	243	204	282	385	309	173	1.74
3.404	351	63	208	312	244	219	309	405	329	173	1.72
3.407	364	66	215	305	238	231	340	418	344	177	1.66
3.409	376	70	230	293	227	237	373	422	351	187	1.58
3.412	387	77	251	276	215	238	402	417	349	201	1.48
3.414	396	88	277	254	204	236	425	403	340	216	1.36
3.417	403	101	305	230	197	231	437	383	324	229	1.24
3.419	409	117	331	206	197	226	436	358	306	239	1.14
3.422	415	134	352	184	204	225	423	332	288	244	1.04
3.424	420	148	367	167	219	229	399	306	274	245	0.98
3.427	422	159	373	157	240	238	368	284	266	244	0.96
3.429	422	163	370	154	264	254	335	267	265	243	0.96
3.432	416	161	358	159	288	273	303	254	272	245	0.98
3.434	403	153	340	170	311	294	276	247	285	252	1.04
3.437	384	138	319	185	328	312	255	245	304	265	1.12
3.439	358	120	297	201	341	325	243	247	325	283	1.22
3.442	329	100	279	216	348	330	236	252	346	303	1.34
3.445	298	79	267	228	351	326	235	259	365	324	1.44
3.447	268	60	264	236	349	313	235	268	381	340	1.54
3.449	244	44	272	238	346	294	237	277	392	349	1.64
3.452	227	32	289	235	341	272	239	284	399	349	1.72
3.454	219	24	314	230	336	249	239	289	401	339	1.78
3.457	221	19	345	223	330	230	239	289	401	320	1.82
3.46	232	16	376	217	324	217	239	283	398	294	1.86
3.462	252	14	403	212	317	212	239	271	393	265	1.88
3.464	278	13	421	211	309	213	239	253	385	236	1.92
3.467	309	12	427	213	299	220	239	232	374	211	1.94
3.469	341	10	418	218	288	231	239	210	360	192	1.96
3.472	371	7	395	224	278	241	240	191	341	181	1.98
3.474	396	4	359	230	268	249	240	178	320	177	1.98
3.477	413	2	314	235	260	252	242	173	296	178	1.96
3.48	420	0	264	237	255	251	244	177	271	184	1.9
3.482	416	0	215	236	254	244	248	190	247	190	1.82
3.485	401	2	171	231	257	233	254	209	225	194	1.7
3.487	377	7	136	223	263	220	262	229	208	195	1.58
3.489	349	14	112	212	270	208	272	247	195	191	1.44
3.492	319	23	101	199	279	197	281	258	188	182	1.32
3.495	294	34	101	185	286	188	288	259	184	169	1.2
3.497	277	47	111	170	291	183	292	250	182	153	1.12
3.5	271	61	127	156	292	180	292	231	181	138	1.08
3.502	276	77	147	144	289	179	286	206	180	124	1.08
3.504	293	93	167	134	283	179	276	178	178	115	1.1
3.507	319	110	184	128	274	179	261	152	174	110	1.18
3.51	348	127	196	126	263	180	244	133	169	110	1.28
3.512	378	142	202	128	250	181	226	124	164	114	1.42
3.515	403	155	201	136	238	182	208	127	159	122	1.56
3.517	421	165	195	148	226	185	193	141	156	132	1.68
3.519	429	169	185	163	216	189	182	164	156	142	1.8
3.522	427	168	175	180	207	193	174	193	158	152	1.86
3.524	416	161	166	198	200	199	171	224	163	160	1.88
3.527	399	149	161	216	195	204	171	254	171	167	1.84
3.53	380	133	163	231	191	208	175	278	179	173	1.74
3.532	362	116	172	244	188	211	181	296	187	176	1.6
3.534	348	98	187	255	186	212	190	307	195	178	1.42
3.537	341	83	209	261	184	212	199	311	202	178	1.22
3.539	342	72	234	265	182	210	209	310	208	176	1.04
3.542	352	65	259	266	180	208	219	305	213	173	0.88
3.545	369	64	282	263	178	205	228	299	216	168	0.74
3.547	392	68	298	258	175	203	236	292	218	162	0.68
3.55	419	76	306	252	171	200	244	285	220	155	0.66
3.552	447	86	305	244	165	197	251	279	221	148	0.68
3.554	475	97	293	237	159	194	260	273	222	141	0.74
3.557	499	107	274	230	152	190	269	267	222	136	0.82
3.56	517	116	248	226	145	186	281	261	221	132	0.92
3.562	529	123	219	225	138	181	294	257	219	131	1.04
3.565	531	129	191	226	132	176	309	256	216	132	1.14
3.567	524	134	167	230	128	172	325	257	213	137	1.26
3.57	510	138	150	236	126	169	340	262	209	146	1.36
3.572	488	140	141	244	127	167	354	271	206	159	1.44
3.575	461	140	140	252	132	167	365	282	205	175	1.5
3.577	433	138	146	262	139	170	372	295	207	195	1.54
3.58	404	132	160	272	150	175	375	308	213	217	1.54
3.582	379	122	178	284	164	182	374	319	223	241	1.52
3.585	357	109	200	296	179	191	371	327	237	265	1.46
3.587	341	92	225	310	196	201	367	331	254	288	1.38
3.59	330	75	253	325	213	212	362	332	272	309	1.3
3.592	323	58	284	342	229	222	360	331	290	328	1.22
3.595	321	43	320	359	245	232	361	329	306	344	1.18
3.597	322	33	361	376	258	240	364	327	318	357	1.16
3.603	324	29	406	393	268	247	370	325	326	369	1.18
3.606	328	30	452	408	274	251	377	323	331	380	1.24
3.608	333	36	497	422	275	253	383	322	334	391	1.32
3.611	337	45	538	434	271	252	387	320	337	402	1.42
3.614	342	57	569	443	262	249	386	318	341	413	1.5
3.616	346	69	587	451	250	243	379	313	349	422	1.58
3.619	351	80	592	456	237	235	365	309	360	429	1.62
3.621	356	89	581	459	225	227	346	304	374	432	1.62
3.624	363	96	559	459	216	219	323	302	389	430	1.6
3.626	370	100	528	457	215	215	299	304	405	422	1.56
3.629	378	102	495	453	222	216	278	311	419	408	1.5
3.631	386	102	464	448	240	223	262	324	431	390	1.44
3.634	393	100	440	443	269	239	256	341	439	369	1.4
3.636	400	98	425	439	307	261	260	360	445	347	1.38
3.639	404	95	421	437	352	290	274	379	449	327	1.38
3.641	407	93	425	438	401	322	296	392	451	311	1.42
3.644	407	92	434	443	449	354	321	399	451	299	1.48
3.646	407	93	445	452	494	381	346	397	449	295	1.56
3.649	407	96	452	465	531	400	364	387	443	296	1.64
3.651	408	102	453	481	559	410	374	368	434	303	1.74
3.654	412	108	446	499	576	408	372	346	419	314	1.82
3.656	418	114	431	517	582	396	358	322	398	328	1.9
3.659	426	119	409	534	579	377	334	301	371	342	1.94
3.661	436	121	384	547	567	354	303	284	340	355	1.96
3.664	446	120	360	555	549	330	269	274	307	366	1.94
3.666	454	115	339	557	528	309	236	269	276	374	1.92
3.669	459	107	325	552	506	293	206	270	248	378	1.86
3.671	459	98	318	540	486	284	183	273	228	380	1.8
3.674	454	88	318	521	469	281	167	277	216	379	1.76
3.676	443	80	323	497	457	283	157	280	213	375	1.72
3.679	428	74	333	470	451	288	154	281	219	369	1.7
3.681	410	71	344	442	448	295	156	279	230	361	1.7
3.684	389	71	353	415	449	301	161	275	246	350	1.74
3.686	369	73	360	393	450	306	168	269	261	338	1.78
3.689	350	75	362	376	449	310	176	263	275	325	1.84
3.691	334	77	358	365	443	312	185	258	283	311	1.88
3.694	320	78	349	361	431	314	193	253	286	297	1.9
3.696	308	78	333	361	411	316	201	249	284	283	1.88
3.699	299	78	313	362	383	318	208	245	276	271	1.86
3.701	291	78	290	363	350	320	214	242	265	260	1.8
3.704	284	79	265	361	314	321	219	239	253	250	1.72
3.706	278	81	240	352	279	321	223	236	242	241	1.64
3.709	273	85	219	337	249	320	224	233	233	232	1.58
3.711	270	88	204	314	226	316	224	229	229	222	1.52
3.714	270	91	195	287	214	309	221	224	228	212	1.48
3.716	273	91	193	256	212	300	218	220	232	201	1.48
3.719	280	90	198	226	220	290	213	216	239	190	1.5
3.721	290	87	208	200	235	280	209	211	248	179	1.54
3.724	302	83	221	180	253	271	205	206	258	170	1.62
3.726	316	80	235	170	271	263	202	201	269	164	1.68
3.729	329	79	246	168	285	257	201	196	277	161	1.76
3.731	341	81	252	175	294	253	202	189	284	163	1.82
3.734	350	88	252	190	296	251	203	183	288	167	1.86
3.736	355	99	246	209	291	249	204	175	289	176	1.88
3.739	357	113	234	229	283	248	206	166	286	186	1.9
3.741	357	127	218	249	272	247	206	156	280	197	1.88
3.744	354	139	201	265	262	245	205	146	271	209	1.86
3.746	351	148	185	276	256	244	203	136	259	220	1.84
3.749	348	151	172	281	254	242	200	127	245	229	1.82
3.751	343	149	164	280	258	242	196	120	229	236	1.84
3.754	338	144	163	274	265	244	192	115	211	241	1.9
3.756	332	135	168	265	275	246	189	114	193	243	2
3.759	323	126	180	253	284	250	188	117	176	243	2.14
3.761	312	118	197	240	289	254	189	124	160	240	2.32
3.764	299	112	219	227	289	257	192	135	147	237	2.52
3.766	286	108	243	216	282	257	196	148	139	232	2.7
3.769	275	105	267	207	268	254	202	162	135	227	2.86
3.771	269	103	288	201	248	248	210	176	138	222	2.94
3.774	270	101	306	199	224	238	217	190	147	219	2.96
3.776	278	98	317	199	199	226	225	202	162	219	2.88
3.779	295	96	322	201	174	212	234	212	182	220	2.72
3.781	319	95	320	206	152	198	243	221	206	224	2.5
3.784	348	96	312	211	136	183	253	228	233	230	2.22
3.786	379	100	299	217	124	170	265	233	260	238	1.9
3.789	409	107	284	223	118	158	278	239	284	246	1.6
3.791	436	116	268	229	116	148	292	244	305	253	1.34
3.794	458	126	253	234	117	141	306	248	321	260	1.12
3.797	473	134	240	239	121	138	319	252	330	266	1
3.799	484	138	230	244	125	138	328	256	333	270	0.98
3.801	490	137	223	250	129	144	332	259	331	271	1.06
3.804	494	131	220	257	133	153	329	261	324	271	1.24
3.806	495	120	219	264	137	166	320	262	313	268	1.48
3.809	495	105	220	271	141	181	305	262	301	263	1.78
3.812	494	89	221	278	147	197	284	262	287	257	2.08
3.814	490	75	223	283	156	209	260	260	275	249	2.38
3.816	484	64	223	286	168	217	235	259	264	240	2.64
3.822	475	56	223	285	185	219	211	257	254	230	2.8
3.825	463	53	222	280	206	213	189	256	245	221	2.9
3.828	451	53	220	271	230	201	173	257	238	212	2.9
3.831	440	55	218	259	255	184	161	259	230	205	2.82
3.833	433	57	217	244	278	165	155	263	223	201	2.7
3.836	432	59	219	229	296	147	154	270	214	199	2.52
3.838	439	59	223	215	307	133	158	279	206	201	2.34
3.841	454	59	230	204	309	126	167	289	198	205	2.16
3.843	475	58	240	196	301	126	178	300	191	212	2.02
3.846	500	57	252	193	284	133	191	309	185	220	1.9
3.848	523	59	264	194	260	145	205	316	182	228	1.82
3.851	542	62	276	199	232	160	219	319	181	236	1.78
3.853	551	68	285	206	203	175	230	316	183	244	1.74
3.856	550	76	291	214	176	188	238	308	186	249	1.72
3.858	536	86	292	223	154	197	241	294	189	253	1.72
3.861	512	96	290	230	140	200	239	275	194	255	1.7
3.864	481	105	284	234	133	198	232	253	197	255	1.68
3.866	446	114	277	237	133	191	221	230	200	252	1.66
3.869	411	122	268	237	140	181	207	208	203	248	1.64
3.871	381	129	259	235	151	170	192	187	206	243	1.64
3.874	358	136	252	231	165	159	177	171	209	236	1.64
3.876	342	144	247	226	179	150	165	158	213	229	1.66
3.879	336	152	243	221	193	143	155	150	217	221	1.68
3.881	336	161	240	216	204	140	149	145	221	213	1.72
3.884	342	171	237	212	212	141	147	144	223	206	1.76
3.886	351	180	232	208	218	145	147	145	222	201	1.78
3.889	359	189	225	205	220	153	150	148	217	197	1.78
3.892	365	195	215	203	220	164	154	152	208	195	1.76
3.894	367	199	201	203	219	177	159	156	195	197	1.74
3.897	363	200	186	204	216	192	163	161	179	201	1.68
3.899	354	198	169	208	213	206	166	165	160	208	1.64
3.902	340	194	154	214	211	220	169	168	143	216	1.58
3.904	323	186	140	223	210	232	170	171	129	226	1.56
3.907	306	177	129	233	211	240	170	172	120	235	1.54
3.91	291	167	122	244	212	245	169	172	116	243	1.54
3.912	280	157	120	255	216	246	166	170	120	247	1.58
3.915	274	147	122	264	221	243	163	167	130	248	1.62
3.917	273	137	126	268	227	237	159	163	145	245	1.7
3.92	278	130	132	268	234	228	155	159	163	238	1.76
3.923	285	125	138	261	242	218	152	156	182	228	1.84
3.925	294	124	145	249	248	208	149	154	201	216	1.92
3.928	302	126	150	233	253	197	148	154	217	203	2
3.93	308	131	156	213	256	187	149	157	229	193	2.06
3.933	310	140	161	193	255	177	152	164	237	185	2.14
3.935	310	150	166	175	250	168	157	175	240	181	2.2
3.938	309	160	172	161	242	158	164	189	239	180	2.26
3.941	308	167	178	150	231	148	173	206	233	184	2.3
3.943	309	169	185	145	218	138	184	224	225	189	2.32
3.946	313	166	191	145	206	129	195	241	214	196	2.3
3.948	321	157	196	147	196	122	207	257	202	201	2.26
3.951	331	143	198	152	188	117	217	269	191	205	2.2
3.953	343	128	198	158	183	118	225	276	182	207	2.1
3.956	353	112	194	163	181	123	229	277	175	206	1.98
3.958	360	99	189	166	181	134	230	272	173	204	1.88
3.961	361	91	182	168	182	150	227	262	174	203	1.78
3.964	355	89	176	168	183	170	220	249	180	203	1.7
3.966	342	91	171	166	185	191	210	233	188	205	1.66
3.969	323	96	170	162	186	211	200	217	199	210	1.66
3.971	300	103	172	157	187	227	190	202	210	217	1.7
3.974	273	108	179	152	188	238	183	190	221	224	1.78
3.976	247	109	188	147	190	243	180	181	230	230	1.88
3.979	223	108	200	143	193	241	181	174	237	232	1.98
3.982	202	102	212	142	195	234	187	170	242	229	2.06
3.984	186	96	224	144	196	225	196	168	244	222	2.12
3.987	176	88	233	149	195	215	207	167	244	211	2.14
3.989	170	83	240	158	191	206	217	166	243	197	2.12
3.992	169	80	245	171	183	200	223	164	242	183	2.06
3.994	171	79	249	186	173	198	224	163	240	170	1.96
3.997	177	80	252	201	160	199	218	161	239	159	1.86
3.999	183	81	255	214	146	202	206	160	240	151	1.74
4.002	191	83	259	223	134	206	189	160	241	146	1.66
4.004	199	83	264	227	125	210	169	160	243	143	1.58
4.007	207	84	270	226	120	214	149	162	245	141	1.52
4.009	215	86	274	221	120	216	131	163	248	139	1.5
4.012	222	93	277	212	125	218	118	164	251	138	1.5
4.014	228	105	276	202	133	220	110	163	254	137	1.52
4.017	233	125	272	194	144	221	109	160	258	136	1.52
4.02	237	152	263	189	157	223	113	154	261	135	1.52
4.022	239	184	251	189	168	226	122	146	264	135	1.52
4.025	239	217	235	194	179	229	133	137	267	135	1.5
4.027	237	247	217	204	187	233	145	128	269	136	1.46
4.03	234	269	199	218	193	237	156	119	270	137	1.42
4.032	229	278	181	233	198	240	165	113	269	137	1.38
4.035	224	272	165	248	201	243	171	111	265	137	1.36
4.038	219	252	151	259	204	246	174	111	259	135	1.34
4.04	216	218	141	266	206	248	174	115	250	132	1.32
4.046	214	178	134	269	209	250	174	120	240	128	1.32
4.049	216	134	132	266	212	251	173	125	228	125	1.34
4.051	220	95	133	260	214	251	174	130	216	123	1.36
4.054	227	65	137	252	214	249	176	133	205	122	1.42
4.057	235	46	144	244	212	246	179	134	195	122	1.5
4.059	244	41	152	237	207	240	185	133	188	124	1.6
4.062	253	48	160	230	199	231	191	131	183	126	1.74
4.064	261	66	167	226	188	220	197	129	181	128	1.9
4.067	267	91	173	222	175	208	202	129	181	130	2.06
4.069	270	120	176	219	162	194	204	132	181	130	2.22
4.072	273	149	177	214	150	181	205	138	182	130	2.32
4.074	274	175	176	208	141	167	202	147	183	128	2.38
4.077	275	195	173	201	137	155	196	157	184	126	2.38
4.08	276	208	170	193	137	144	187	168	183	124	2.3
4.082	278	213	168	186	142	135	176	177	183	123	2.2
4.085	280	210	166	181	151	128	165	183	182	124	2.04
4.087	283	200	164	180	161	123	154	183	181	126	1.88
4.09	284	186	164	183	171	119	145	180	181	131	1.7
4.093	284	168	165	190	180	117	139	172	182	137	1.54
4.095	282	151	166	201	185	116	137	162	184	144	1.42
4.098	278	137	166	214	186	117	139	153	185	151	1.32
4.1	273	128	164	227	183	119	146	146	187	157	1.22
4.103	268	126	161	238	177	123	158	143	189	161	1.18
4.105	264	130	155	246	169	128	172	145	190	163	1.14
4.108	263	139	148	249	161	133	187	153	193	163	1.12
4.11	265	151	138	248	153	139	203	165	197	161	1.14
4.113	273	163	128	243	147	146	215	179	202	158	1.18
4.115	286	173	119	236	142	153	224	195	209	155	1.24
4.118	304	178	112	228	139	160	229	208	217	152	1.34
4.121	325	179	108	221	137	167	229	219	227	151	1.48
4.123	346	174	109	215	136	173	224	224	236	152	1.62
4.126	366	166	114	211	134	179	217	226	243	154	1.8
4.128	382	155	124	210	133	182	208	223	249	158	1.98
4.131	392	144	137	211	133	184	199	217	251	163	2.14
4.133	394	133	153	213	134	183	192	209	250	169	2.3
4.136	389	123	170	216	137	180	188	202	246	174	2.42
4.138	376	112	186	220	143	176	185	195	242	180	2.5
4.141	359	102	202	224	153	170	185	191	237	185	2.54
4.144	339	90	215	228	165	163	187	190	234	189	2.52
4.146	320	76	225	233	179	158	189	190	235	193	2.46
4.149	305	60	232	240	192	154	190	193	238	197	2.36
4.151	295	42	236	248	203	153	190	198	244	200	2.24
4.154	292	24	237	257	209	155	188	202	251	202	2.1
4.156	297	9	234	268	209	159	184	207	258	202	1.96
4.159	308	0	229	279	203	165	178	210	263	199	1.82
4.162	323	0	220	288	190	170	172	212	264	193	1.72
4.164	340	0	209	295	174	175	165	212	261	185	1.66
4.167	357	10	197	299	155	176	158	211	253	174	1.62
4.169	372	32	182	297	137	174	152	209	241	161	1.6
4.172	384	64	168	291	123	167	146	206	226	149	1.58
4.174	392	105	153	280	115	157	142	203	211	138	1.58
4.177	395	151	139	266	113	144	139	201	196	130	1.58
4.18	395	200	126	249	118	129	138	199	184	127	1.56
4.182	392	249	116	231	128	115	138	198	176	129	1.56
4.185	387	294	108	213	141	103	141	196	173	137	1.54
4.187	380	332	102	196	155	95	146	194	174	150	1.54
4.19	373	360	99	182	168	91	152	192	180	167	1.56
4.192	364	376	99	171	176	91	160	188	190	186	1.58
4.195	355	379	101	164	179	95	168	184	203	204	1.62
4.198	346	370	106	161	177	102	175	178	218	219	1.66
4.2	338	350	112	162	171	109	180	171	234	227	1.72
4.203	331	323	119	167	162	116	182	165	249	228	1.78
4.205	327	292	126	176	151	122	180	159	262	222	1.84
4.208	326	261	132	188	142	126	173	153	272	209	1.9
4.211	329	232	136	201	137	128	161	149	279	191	1.98
4.213	334	209	138	214	135	129	147	147	283	170	2.06
4.216	342	193	138	225	139	129	133	147	283	151	2.16
4.218	350	182	136	234	147	128	119	148	280	134	2.26
4.221	358	175	133	239	159	127	108	151	274	123	2.38
4.223	362	171	130	241	172	128	103	155	268	118	2.48
4.226	363	166	130	239	184	130	104	159	261	119	2.58
4.228	358	158	132	235	195	133	112	163	254	125	2.66
4.231	350	147	138	230	202	138	126	166	250	133	2.7
4.233	337	132	147	226	205	145	145	168	249	141	2.72
4.236	323	114	160	223	202	153	167	169	251	147	2.72
4.238	310	93	174	223	196	161	189	169	256	151	2.72
4.241	298	73	188	226	187	169	211	167	263	151	2.7
4.244	291	54	200	231	176	175	231	165	272	148	2.72
4.246	289	39	208	237	164	177	246	163	281	142	2.76
4.249	294	29	213	243	153	176	256	162	287	136	2.84
4.251	305	24	213	248	145	170	262	161	290	130	2.92
4.254	322	23	209	250	139	161	262	160	287	126	2.98
4.256	342	28	201	247	136	149	257	159	280	125	3.02
4.259	364	36	192	241	137	137	248	159	268	126	3.02
4.261	387	46	182	232	141	126	236	158	252	130	2.96
4.264	406	57	173	220	148	118	222	157	235	136	2.84
4.27	421	68	165	209	158	115	208	155	218	142	2.66
4.272	429	79	159	199	169	119	195	154	204	146	2.46
4.275	430	87	156	192	181	128	184	152	195	149	2.26
4.278	423	93	156	190	193	142	175	152	191	149	2.08
4.28	407	97	158	192	204	159	170	153	192	147	1.96
4.283	386	98	162	198	212	176	167	156	198	144	1.9
4.285	361	98	168	206	217	191	166	162	207	141	1.92
4.288	335	96	176	215	220	202	165	171	217	139	2.02
4.29	311	95	183	223	219	207	163	182	226	140	2.16
4.293	292	94	191	229	217	206	159	196	232	145	2.34
4.295	281	94	198	232	215	199	154	211	234	152	2.52
4.298	277	95	203	231	213	188	146	227	233	162	2.66
4.3	282	97	207	227	214	175	137	241	229	173	2.78
4.303	295	99	210	221	217	163	130	252	222	182	2.84
4.305	312	99	213	214	223	152	124	260	214	190	2.86
4.308	331	97	215	207	230	144	122	262	205	193	2.84
4.31	350	93	218	203	237	141	125	258	197	193	2.78
4.313	366	87	221	201	242	140	133	249	189	190	2.72
4.315	377	78	223	202	243	143	145	235	184	185	2.66
4.318	383	68	225	206	239	149	160	218	179	178	2.64
4.321	383	58	224	212	230	156	175	199	176	172	2.66
4.323	380	49	220	218	217	164	189	180	173	167	2.72
4.326	374	42	212	224	200	173	200	164	171	163	2.8
4.328	367	38	200	229	183	182	206	150	169	161	2.92
4.331	359	37	185	233	167	193	207	142	166	160	3.02
4.334	352	39	168	235	156	205	203	138	163	160	3.12
4.336	344	43	151	235	151	217	196	138	161	160	3.18
4.339	337	49	135	234	152	230	186	141	158	161	3.2
4.341	328	55	122	232	160	242	177	148	156	163	3.2
4.344	317	63	111	230	171	251	168	155	155	167	3.18
4.347	306	71	104	226	184	257	162	162	155	171	3.12
4.349	295	80	99	223	197	257	159	168	155	178	3.08
4.352	286	91	97	219	208	252	158	171	157	186	3.04
4.354	280	103	95	215	214	242	159	172	159	194	3
4.357	280	117	93	211	214	227	162	170	161	203	2.98
4.359	285	134	91	207	210	209	164	165	163	209	3
4.362	296	151	90	204	202	192	165	158	165	214	3
4.365	312	167	90	204	191	176	165	150	166	215	3.02
4.367	330	181	92	206	179	164	164	142	167	213	3.04
4.37	349	190	95	213	167	156	162	135	167	208	3.04
4.372	367	192	101	223	157	154	160	130	166	200	3.04
4.375	380	187	108	237	150	156	158	127	165	192	3.02
4.378	389	173	117	253	145	160	157	127	163	184	2.96
4.38	393	153	126	269	143	165	157	128	159	176	2.9
4.383	393	128	135	283	142	169	157	131	155	170	2.8
4.385	389	100	142	293	142	169	157	136	150	165	2.7
4.388	383	74	147	295	142	166	158	140	145	162	2.6
4.39	376	51	151	290	143	160	159	145	140	161	2.48
4.393	369	34	153	277	142	151	160	150	137	162	2.38
4.396	364	23	154	257	141	142	161	154	137	164	2.3
4.398	361	18	155	234	140	133	161	158	138	167	2.22
4.401	361	17	155	210	138	127	161	161	142	171	2.18
4.403	365	18	156	187	137	124	160	164	148	176	2.14
4.406	374	21	157	169	137	126	157	165	154	182	2.12
4.408	387	22	158	156	140	130	153	166	159	187	2.08
4.411	404	21	159	149	145	138	147	164	161	191	2.06
4.414	424	19	161	147	153	146	138	162	160	195	2.02
4.416	445	16	163	148	164	155	129	158	156	196	1.98
4.419	464	12	164	151	178	162	119	153	149	196	1.94
4.421	479	11	166	154	192	168	108	148	139	194	1.9
4.424	487	12	167	155	207	170	99	142	129	190	1.88
4.427	487	17	168	155	219	170	92	137	121	185	1.88
4.429	479	25	170	152	228	168	88	132	115	179	1.92
4.432	465	37	171	149	232	163	89	129	112	174	2
4.434	445	51	172	146	231	156	93	126	112	171	2.08
4.437	422	65	172	144	225	147	103	124	114	169	2.2
4.439	400	79	171	145	215	137	116	124	117	169	2.3
4.442	379	91	169	149	203	127	133	124	120	170	2.4
4.445	363	100	164	155	190	116	152	126	122	173	2.5
4.447	353	106	158	163	179	106	173	128	121	176	2.56
4.45	347	108	150	173	170	98	193	130	119	179	2.62
4.452	345	108	141	183	164	91	210	133	117	182	2.64
4.455	347	106	132	193	162	88	224	135	115	182	2.64
4.457	349	101	124	202	161	88	233	137	115	181	2.62
4.46	351	95	117	211	162	91	237	139	120	178	2.6
4.463	349	88	113	218	163	98	235	140	129	174	2.54
4.465	342	80	112	225	162	109	230	141	143	168	2.48
4.468	329	72	113	230	161	121	221	142	161	163	2.42
4.47	311	65	117	234	158	135	210	143	182	158	2.34
4.473	288	59	123	237	155	148	198	146	203	155	2.28
4.475	262	54	130	237	154	160	187	148	221	153	2.22
4.478	236	52	137	234	157	169	178	152	235	152	2.2
4.48	215	51	144	229	165	176	172	155	243	153	2.2
4.483	202	53	151	223	178	179	168	159	244	155	2.24
4.486	199	55	155	215	196	180	166	162	239	157	2.3
4.488	210	58	159	209	218	178	166	165	229	161	2.38
4.494	234	60	160	205	240	175	168	168	216	165	2.48
4.497	270	60	160	205	261	171	171	171	204	169	2.58
4.499	314	58	159	209	277	167	175	174	193	173	2.64
4.502	363	55	158	217	287	163	179	178	186	177	2.68
4.505	412	51	158	228	289	159	183	181	183	180	2.7
4.507	456	48	158	240	284	157	187	183	183	183	2.68
4.51	492	46	161	251	272	154	190	183	186	185	2.64
4.513	516	46	166	258	255	152	193	181	190	188	2.58
4.515	528	48	174	261	235	150	196	175	192	191	2.52
4.518	529	53	183	257	214	147	198	166	190	195	2.48
4.521	519	58	194	246	195	145	199	154	185	201	2.44
4.523	501	63	206	230	178	143	199	139	176	208	2.42
4.526	479	66	217	209	163	141	199	124	164	216	2.42
4.529	453	67	227	187	152	139	197	111	150	223	2.42
4.531	428	64	234	165	143	136	194	100	136	229	2.44
4.534	406	59	238	146	136	134	190	93	125	233	2.48
4.536	386	51	239	133	133	130	186	92	117	233	2.52
4.539	372	43	237	125	132	127	181	95	115	228	2.6
4.541	362	35	231	124	134	123	177	102	118	220	2.66
4.544	357	29	223	129	140	120	174	112	126	208	2.76
4.547	356	28	213	138	149	117	172	124	138	193	2.84
[truncated: 13,302 more rows]

## Sheet: Figure 2e
Fig. 2e: Relative GFP expression in pHWP1-GFP strain in response to 1-acetyl-beta-carboline.
	Condition	% Total Population P1	P1 Mean Fluorscence Intensity	P1 Median Fluorescence Intensity
	0 µM 1-ABC	0.9065	775719	684797
	200 µM 1-ABC	0.8897	6009.7	2743

## Sheet: Figure 3a
Fig. 3a: YAK1 gene expression relative to house-keeping gene GPD1.
		YAK1 Expression	Mean YAK1 Expression	Standard Deviation
	Wild type - DOX	0.98	1.0325	0.0478714
		1.05
		1.09
		1.01
	Wild type + 0.5 µg/mL DOX	0.9	1.0025	0.124466
		1.1
		0.89
		1.12
	Wild type + 1 µg/mL DOX	1.2	1.1	0.0816497
		1.1
		1
		1.1
	tetO-YAK1/yak1Δ - DOX	2.2	2.5075	0.210772
		2.55
		2.67
		2.61
	tetO-YAK1/yak1Δ + 0.5 µg/mL DOX	0.5	0.535	0.0506623
		0.6
		0.49
		0.55
	tetO-YAK1/yak1Δ + 1 µg/mL DOX	0.2	0.2125	0.0275379
		0.24
		0.18
		0.23

## Sheet: Figure 6b
Fig. 6b: Kinase activity of YAK1 in the presence of kinase inhibitors using ADP-Glo kinase assay kit.
						Well
	sample	DYRKtide(Yes or No)	Compound	Concentration (uM)	1	2	3	4		Ave		Bkgd sub
	Yak1	Y	DMSO		61895	52778	53228	52120		55005.2		43314				%Control				Mean	SD
	Yak1	N	DMSO		12278	10706	12788	10993		11691.2
	Yak1	Y	Harmine	6.17284	40269	40983	42651					29760	30474	32142		68.7076	70.356	74.207		71.0902	2.82224	Harmine
	Yak1	Y	Harmine	18.5185	32424	32421	32582					22270	22267	22428		51.4152	51.4083	51.78		51.5345	0.212632
	Yak1	Y	Harmine	55.5556	21485	22593	23558					11400	12508	13473		26.3194	28.8775	31.1054		28.7675	2.39489
	Yak1	Y	Harmine	166.667	14909	14616	15367					5873	5580	6331		13.5591	12.8827	14.6165		13.6861	0.873872
	Yak1	Y	Harmine	500	10545	10763	10443					2603	2821	2501		6.0096	6.51291	5.77411		6.09887	0.377399
	Yak1	N	Harmine	6.17284	10557	10722	10248			10509
	Yak1	N	Harmine	18.5185	10154	10367	10617			10379.3
	Yak1	N	Harmine	55.5556	10085	10607	9846			10179.3
	Yak1	N	Harmine	166.667	9036	9156	9014			9068.67
	Yak1	N	Harmine	500	7942	7929	8216			8029
	Yak1	Y	1-ECBC	6.17284	48152	46781	46108					37085	35714	35041		85.619	82.4537	80.8999		82.9909	2.40494	1-ECBC
	Yak1	Y	1-ECBC	18.5185	41856	47175	44963					30621.3	35940.3	33728.3		70.6962	82.9763	77.8694		77.1806	6.16895
	Yak1	Y	1-ECBC	55.5556	41283	45070	41008					30775.7	34562.7	30500.7		71.0525	79.7956	70.4176		73.7552	5.24075
	Yak1	Y	1-ECBC	166.667	29991	29996	29548					20114.7	20119.7	19671.7		46.4392	46.4507	45.4164		46.1021	0.593853
	Yak1	Y	1-ECBC	500	17792	18379	17142					9288.33	9875.33	8638.33		21.4442	22.7994	19.9435		21.3957	1.42856
	Yak1	N	1-ECBC	6.17284	10940	10983	11278			11067
	Yak1	N	1-ECBC	18.5185	11460	11223	11021			11234.7
	Yak1	N	1-ECBC	55.5556	10244	11085	10193			10507.3
	Yak1	N	1-ECBC	166.667	10178	9656	9795			9876.33
	Yak1	N	1-ECBC	500	8173	8668	8670			8503.67
			log conc.	0.790485
				1.26761
				1.74473
				2.22185
				2.69897

## Sheet: Figure 6c
Fig. 6c: Relative in vitro C. albicans biofilm formation as determined by reading absorption at OD490 of metabolic dye.
	From Figure 6c
	Wildtype	62.5 μM	125 μM	250 μM	500 μM	1000 μM
	1.3576	1.6952	1.2599	0.0997	0.0929	0.093
	1.615	1.5183	1.0502	0.1002	0.0864	0.0878
	1.3988	1.9425	1.0236	0.1225	0.0917	0.1005

## Sheet: Figure 6d
Fig. 6d: CFU of C. albicans per gram of vaginal explant.
	1-ECBC (5 mM)	1-ECBC (1 mM)	vehicle control
	5856	3815535	12605040
	8824	6122908	19526630
	1442	15277780	7692308

## Sheet: Figure 6f
Fig. 6f: LDH release of vaginal explant tissue as measured in standard enzyme assay by OD490
	1-ECBC (5 mM)	1-ECBC (1 mM)	vehicle control
	0.367	0.246	0.236
	0.452	0.252	0.337
	0.401	0.452	0.597

## Sheet: Figure 6g
Fig. 6g: CFU of C. albicans per catheter.
	Control	1-ECBC (400 uM)
	10^5.07	10^3.89
	10^4.9	10^3.83
	10^4.96	10^3.85

## Sheet: Supplementary Figure 1b
Supplementary Fig. 1b: Growth curve measurement (OD600) of C. albicans with and without treatment with Lactobacillus-conditioned medium.
Lactobacillus-conditioned medium
Hours	0	0.3
0.25	0.116	0.187533
0.5	0.1169	0.187033
0.75	0.1201	0.189633
1	0.1207	0.1902
1.25	0.1226	0.191767
1.5	0.1254	0.1936
1.75	0.1291	0.1967
2	0.135	0.200933
2.25	0.1393	0.205033
2.5	0.1446	0.2098
2.75	0.1537	0.2165
3	0.1641	0.224633
3.25	0.1752	0.233067
3.5	0.1906	0.244867
3.75	0.2077	0.256367
4	0.2262	0.270933
4.25	0.2487	0.2853
4.5	0.2711	0.302933
4.75	0.2973	0.321433
5	0.3295	0.3385
5.25	0.3625	0.360233
5.5	0.3958	0.380367
5.75	0.4344	0.405767
6	0.4751	0.4329
6.25	0.5181	0.4606
6.5	0.5586	0.49
6.75	0.6106	0.523933
7	0.6613	0.561233
7.25	0.713	0.5991
7.5	0.77	0.6454
7.75	0.827	0.6879
8	0.883	0.736633
8.25	0.9399	0.781433
8.5	0.9987	0.8299
8.75	1.0542	0.876533
9	1.1152	0.923033
9.25	1.1647	0.971367
9.5	1.2128	1.00917
9.75	1.2608	1.05543
10	1.3066	1.09597
10.25	1.3422	1.13683
10.5	1.3785	1.16897
10.75	1.4122	1.20427
11	1.442	1.23983
11.25	1.4683	1.27403
11.5	1.4974	1.29963
11.75	1.5174	1.3284
12	1.5393	1.35693
12.25	1.5627	1.3751
12.5	1.5761	1.39317
12.75	1.5874	1.40707
13	1.5986	1.41457
13.25	1.604	1.42043
13.5	1.6074	1.4281
13.75	1.613	1.43033
14	1.6176	1.42927
14.25	1.6197	1.42877
14.5	1.6197	1.43107
14.75	1.6253	1.42857
15	1.6264	1.42917
15.25	1.6295	1.4271
15.5	1.629	1.43177
15.75	1.6303	1.4312
16	1.6309	1.42947
16.25	1.6287	1.42997
16.5	1.6295	1.4284
16.75	1.6326	1.4322
17	1.6316	1.42963
17.25	1.6334	1.4304
17.5	1.6345	1.42973
17.75	1.636	1.42823
18	1.6346	1.43027
18.25	1.6372	1.4309
18.5	1.6367	1.42907
18.75	1.637	1.4273
19	1.6402	1.43437
19.25	1.6424	1.43017
19.5	1.6414	1.43507
19.75	1.6428	1.43413
20	1.6433	1.4348
20.25	1.6435	1.43407
20.5	1.645	1.43293
20.75	1.6469	1.43303
21	1.6442	1.43573
21.25	1.6479	1.4355
21.5	1.6478	1.4384
21.75	1.6511	1.43667
22	1.6498	1.43633
22.25	1.6499	1.44107
22.5	1.6514	1.4402
22.75	1.6544	1.44437
23	1.6547	1.44217
23.25	1.6519	1.4431
23.5	1.6579	1.44443
23.75	1.656	1.4417
24	1.6544	1.44327

[truncated: 1 more sheets: Supplementary Figure 3f]
